# Supplementary material for: Crystal structure of 2-bromo-1,4-dihy­droxy-9,10-anthra­quinone
Source: Acta Crystallogr Sect E Struct Rep Online. 2014 Sep 27;70(Pt 10):o1130. doi: 10.1107/S1600536814020996 (PMC4257177; doi:10.1107/S1600536814020996)
Supplement: Supplementary file 1 [file e-70-o1130-sup1.cif]

##############################################################################
#                                                                            #
# This CIF contains the data in a paper accepted for publication in          #
# Acta Crystallographica Section E. It conforms to the requirements of       #
# Notes for Authors for Acta Crystallographica Section E, and has been       #
# peer reviewed under the auspices of the IUCr Commission on Journals.       #
#                                                                            #
# Full details of the Crystallographic Information File format               #
# are given in the paper "The Crystallographic Information File (CIF):       #
# a New Standard Archive File for Crystallography" by S. R. Hall, F. H.      #
# Allen and I. D. Brown [Acta Cryst. (1991), A47, 655-685].                  #
#                                                                            #
# The current version of the core CIF dictionary is obtainable from          #
# ftp://ftp.iucr.org/pub/cif_core.dic.                                       #
#                                                                            #
# Software is freely available for graphical display of the structure(s)     #
# in this CIF. For information consult the CIF software page                 #
# http://www.iucr.org/resources/cif/software.                                #
#                                                                            #
# This file may be used for bona fide research purposes within the           #
# scientific community so long as proper attribution is given to the journal # 
# article from which it was obtained.                                        #
#                                                                            #
##############################################################################
data_I
_database_code_depnum_ccdc_archive 'CCDC 1025364'
_audit_creation_method     WinGX
_chemical_name_systematic
;
2-Bromo-1,4-dihydroxy-9,10-anthraquinone
;
_chemical_formula_moiety     'C14 H7 Br O4'
_chemical_formula_sum     'C14 H7 Br O4'
_chemical_formula_iupac     'C14 H7 Br O4'
_chemical_formula_weight     319.11
_chemical_melting_point     485
_symmetry_cell_setting     orthorhombic
_symmetry_space_group_name_H-M     'P c a 21'
_symmetry_space_group_name_Hall     'P 2c -2ac'
loop_
    _symmetry_equiv_pos_as_xyz
    'x, y, z'
    '-x, -y, z+1/2'
    '-x+1/2, y, z+1/2'
    'x+1/2, -y, z'
_cell_length_a     18.977(3)
_cell_length_b     3.7811(4)
_cell_length_c     15.5047(18)
_cell_angle_alpha     90
_cell_angle_beta     90
_cell_angle_gamma     90
_cell_volume     1112.5(2)
_cell_formula_units_Z     4
_cell_measurement_reflns_used     12445
_cell_measurement_theta_min     3.39
_cell_measurement_theta_max     27.54
_cell_measurement_temperature     200
_exptl_crystal_description     platelet
_exptl_crystal_colour     red
_exptl_crystal_size_max     0.5
_exptl_crystal_size_mid     0.4
_exptl_crystal_size_min     0.05
_exptl_crystal_density_diffrn     1.905
_exptl_crystal_density_method     'not measured'
_exptl_crystal_F_000     632
_exptl_absorpt_coefficient_mu     3.702
_exptl_absorpt_correction_type     numerical
_exptl_absorpt_process_details
;
(<i>NUMABS</i>; Higashi, 1999)
;
_exptl_absorpt_correction_T_min     0.322
_exptl_absorpt_correction_T_max     0.912
_exptl_special_details
;
;
_diffrn_ambient_temperature     200
_diffrn_radiation_type     MoK\a
_diffrn_radiation_wavelength     0.71073
_diffrn_radiation_monochromator     graphite
_diffrn_measurement_device_type     'Rigaku R-AXIS RAPID'
_diffrn_measurement_method     \w
_diffrn_detector_area_resol_mean     10
_diffrn_reflns_number     15045
_diffrn_reflns_av_R_equivalents     0.0909
_diffrn_reflns_theta_min     3.394
_diffrn_reflns_theta_max     27.479
_diffrn_reflns_theta_full     25.242
_diffrn_measured_fraction_theta_max     0.993
_diffrn_measured_fraction_theta_full     0.994
_diffrn_reflns_limit_h_min     -24
_diffrn_reflns_limit_h_max     24
_diffrn_reflns_limit_k_min     -4
_diffrn_reflns_limit_k_max     4
_diffrn_reflns_limit_l_min     -20
_diffrn_reflns_limit_l_max     20
_diffrn_standards_number     0
_diffrn_standards_interval_count     .
_diffrn_standards_interval_time     .
_diffrn_standards_decay_%     ?
_reflns_number_total     2476
_reflns_number_gt     2103
_reflns_threshold_expression     'I > 2\s(I)'
_refine_ls_structure_factor_coef     Fsqd
_refine_ls_matrix_type     full
_refine_ls_R_factor_all     0.0659
_refine_ls_R_factor_gt     0.0574
_refine_ls_wR_factor_gt     0.095
_refine_ls_wR_factor_ref     0.0985
_refine_ls_goodness_of_fit_ref     1.11
_refine_ls_restrained_S_all     1.11
_refine_ls_number_reflns     2476
_refine_ls_number_parameters     179
_refine_ls_number_restraints     1
_refine_ls_number_constraints     0
_refine_ls_hydrogen_treatment     mixed
_refine_ls_weighting_scheme     calc
_refine_ls_weighting_details
              'w=1/[\s^2^(Fo^2^)+(0.0171P)^2^+1.2737P] where P=(Fo^2^+2Fc^2^)/3'
_atom_sites_solution_hydrogens     mixed
_atom_sites_solution_primary     direct
_refine_ls_shift/su_max     0.001
_refine_ls_shift/su_mean     0
_refine_diff_density_max     0.845
_refine_diff_density_min     -1.358
_refine_ls_extinction_method     SHELXL
_refine_ls_extinction_coef     0.017(2)
_refine_ls_extinction_expression
                                    Fc^*^=kFc[1+0.001xFc^2^\l^3^/sin(2\q)]^-1/4^
_refine_ls_abs_structure_details
;
Flack <i>x</i> determined using 846 quotients
[(<i>I</i>^+^)-(<i>I</i>^-^)]/[(<i>I</i>^+^)+(<i>I</i>^-^)]
(Parsons & Flack, 2004)
;
_refine_ls_abs_structure_Flack     0.000(11)
loop_
    _atom_type_symbol
    _atom_type_description
    _atom_type_scat_dispersion_real
    _atom_type_scat_dispersion_imag
    _atom_type_scat_source
    C C 0.0033 0.0016 'International Tables Vol C Tables 4.2.6.8 and 6.1.1.4'
    H H 0 0 'International Tables Vol C Tables 4.2.6.8 and 6.1.1.4'
    Br Br -0.2901 2.4595 'International Tables Vol C Tables 4.2.6.8 and 6.1.1.4'
    O O 0.0106 0.006 'International Tables Vol C Tables 4.2.6.8 and 6.1.1.4'
_computing_data_collection
;
PROCESS-AUTO (Rigaku, 1998)
;
_computing_cell_refinement
;
PROCESS-AUTO (Rigaku, 1998)
;
_computing_data_reduction
;
PROCESS-AUTO (Rigaku, 1998)
;
_computing_structure_solution
;
SIR2004 (Burla <i>et al.</i>,  2005)
;
_computing_structure_refinement
;
SHELXL-2013 (Sheldrick, 2008)
;
_computing_molecular_graphics
;
Mercury (Macrae et al, 2008)
;
_computing_publication_material
;
WinGX (Farrugia, 2012)
;
loop_
    _atom_site_type_symbol
    _atom_site_label
    _atom_site_fract_x
    _atom_site_fract_y
    _atom_site_fract_z
    _atom_site_U_iso_or_equiv
    _atom_site_adp_type
    _atom_site_calc_flag
    _atom_site_occupancy
    _atom_site_disorder_assembly
    _atom_site_disorder_group
    Br Br1 -0.12607(3) 0.68820(18) 0.29479(9) 0.0301(2) Uani d 1 . .
    O O1 -0.0661(3) 0.3974(18) 0.4573(4) 0.0354(15) Uani d 1 . .
    O O2 0.1215(3) 0.3132(19) 0.1883(4) 0.0381(15) Uani d 1 . .
    O O3 0.2118(2) 0.0436(14) 0.2927(4) 0.0350(11) Uani d 1 . .
    O O4 0.0247(3) 0.1085(17) 0.5543(3) 0.0361(15) Uani d 1 . .
    C C1 -0.0179(4) 0.373(2) 0.3944(5) 0.0242(16) Uani d 1 . .
    C C2 -0.0352(4) 0.4934(18) 0.3106(5) 0.0258(17) Uani d 1 . .
    C C3 0.0105(4) 0.476(2) 0.2437(5) 0.0259(17) Uani d 1 . .
    H H3 -0.0024 0.5634 0.1885 0.031 Uiso calc 1 . .
    C C4 0.0786(5) 0.325(2) 0.2576(5) 0.0262(18) Uani d 1 . .
    C C5 0.0979(4) 0.209(2) 0.3392(5) 0.0222(17) Uani d 1 . .
    C C6 0.1685(4) 0.061(2) 0.3529(5) 0.0271(17) Uani d 1 . .
    C C7 0.1876(4) -0.062(2) 0.4400(5) 0.0236(15) Uani d 1 . .
    C C8 0.2550(4) -0.196(2) 0.4556(5) 0.0280(17) Uani d 1 . .
    H H8 0.2885 -0.2062 0.4101 0.034 Uiso calc 1 . .
    C C9 0.2731(4) -0.312(2) 0.5369(6) 0.0304(18) Uani d 1 . .
    H H9 0.319 -0.4027 0.5471 0.037 Uiso calc 1 . .
    C C10 0.2248(5) -0.299(2) 0.6038(6) 0.0310(19) Uani d 1 . .
    H H10 0.2378 -0.3771 0.6598 0.037 Uiso calc 1 . .
    C C11 0.1572(4) -0.171(2) 0.5885(5) 0.0282(17) Uani d 1 . .
    H H11 0.1239 -0.1641 0.6342 0.034 Uiso calc 1 . .
    C C12 0.1385(4) -0.054(2) 0.5078(5) 0.0228(16) Uani d 1 . .
    C C13 0.0675(4) 0.0989(19) 0.4941(5) 0.0234(15) Uani d 1 . .
    C C14 0.0487(4) 0.2263(19) 0.4077(5) 0.0226(15) Uani d 1 . .
    H H1 -0.051(5) 0.30(2) 0.499(6) 0.034 Uiso d 1 . .
    H H2 0.164(5) 0.20(2) 0.212(6) 0.034 Uiso d 1 . .
loop_
    _atom_site_aniso_label
    _atom_site_aniso_U_11
    _atom_site_aniso_U_22
    _atom_site_aniso_U_33
    _atom_site_aniso_U_12
    _atom_site_aniso_U_13
    _atom_site_aniso_U_23
    Br1 0.0287(4) 0.0284(4) 0.0332(4) 0.0024(3) -0.0052(4) 0.0010(8)
    O1 0.030(3) 0.052(4) 0.024(3) 0.008(3) 0.002(2) 0.003(3)
    O2 0.033(3) 0.061(4) 0.021(3) 0.002(3) 0.006(2) 0.007(3)
    O3 0.031(3) 0.048(3) 0.025(2) 0.003(2) 0.006(3) 0.000(5)
    O4 0.032(4) 0.055(5) 0.022(3) 0.007(3) 0.006(2) 0.003(3)
    C1 0.025(4) 0.026(5) 0.021(3) -0.004(3) 0.000(3) -0.003(4)
    C2 0.029(4) 0.021(4) 0.028(5) -0.002(2) -0.004(3) 0.001(4)
    C3 0.038(5) 0.017(4) 0.023(4) -0.002(3) 0.001(3) 0.007(3)
    C4 0.027(5) 0.028(5) 0.023(4) -0.003(3) 0.003(3) 0.007(4)
    C5 0.025(4) 0.018(4) 0.023(4) -0.002(3) 0.003(3) 0.002(4)
    C6 0.030(4) 0.025(4) 0.026(4) -0.002(3) 0.001(3) -0.003(4)
    C7 0.025(4) 0.021(4) 0.025(4) -0.003(3) 0.002(3) -0.005(3)
    C8 0.025(4) 0.028(4) 0.031(4) 0.000(3) 0.003(3) 0.004(4)
    C9 0.022(4) 0.031(4) 0.039(5) 0.001(3) -0.003(4) 0.002(5)
    C10 0.034(5) 0.030(5) 0.029(4) -0.001(3) -0.005(4) 0.006(5)
    C11 0.029(4) 0.031(4) 0.024(4) 0.000(3) 0.000(3) -0.002(4)
    C12 0.030(4) 0.017(4) 0.022(4) -0.002(3) 0.001(3) 0.002(3)
    C13 0.030(4) 0.022(4) 0.019(3) -0.002(3) 0.000(3) -0.001(3)
    C14 0.026(4) 0.021(4) 0.020(3) -0.001(3) 0.001(3) -0.002(3)
_geom_special_details
;
All e.s.d.'s (except the e.s.d. in the dihedral angle between two l.s. planes)
are estimated using the full covariance matrix. The cell e.s.d.'s are taken
into account individually in the estimation of e.s.d.'s in distances, angles
and torsion angles; correlations between e.s.d.'s in cell parameters are only
used when they are defined by crystal symmetry. An approximate (isotropic)
treatment of cell e.s.d.'s is used for estimating e.s.d.'s involving l.s.
planes.
;
loop_
    _geom_bond_atom_site_label_1
    _geom_bond_atom_site_label_2
    _geom_bond_site_symmetry_2
    _geom_bond_distance
    _geom_bond_publ_flag
    Br1 C2 . 1.890(7) ?
    O1 C1 . 1.340(9) ?
    O1 H1 . 0.80(9) ?
    O2 C4 . 1.348(10) ?
    O2 H2 . 0.99(10) ?
    O3 C6 . 1.246(9) ?
    O4 C13 . 1.238(9) ?
    C1 C14 . 1.397(10) ?
    C1 C2 . 1.414(10) ?
    C2 C3 . 1.354(10) ?
    C3 C4 . 1.431(12) ?
    C3 H3 . 0.95 ?
    C4 C5 . 1.387(10) ?
    C5 C14 . 1.416(10) ?
    C5 C6 . 1.467(12) ?
    C6 C7 . 1.474(11) ?
    C7 C8 . 1.396(11) ?
    C7 C12 . 1.405(10) ?
    C8 C9 . 1.379(12) ?
    C8 H8 . 0.95 ?
    C9 C10 . 1.384(13) ?
    C9 H9 . 0.95 ?
    C10 C11 . 1.391(12) ?
    C10 H10 . 0.95 ?
    C11 C12 . 1.375(11) ?
    C11 H11 . 0.95 ?
    C12 C13 . 1.481(10) ?
    C13 C14 . 1.467(10) ?
loop_
    _geom_angle_atom_site_label_1
    _geom_angle_atom_site_label_2
    _geom_angle_atom_site_label_3
    _geom_angle_site_symmetry_1
    _geom_angle_site_symmetry_3
    _geom_angle
    _geom_angle_publ_flag
    C1 O1 H1 . . 108(7) ?
    C4 O2 H2 . . 102(5) ?
    O1 C1 C14 . . 122.5(7) ?
    O1 C1 C2 . . 119.2(7) ?
    C14 C1 C2 . . 118.3(7) ?
    C3 C2 C1 . . 122.6(7) ?
    C3 C2 Br1 . . 120.2(6) ?
    C1 C2 Br1 . . 117.1(5) ?
    C2 C3 C4 . . 118.8(7) ?
    C2 C3 H3 . . 120.6 ?
    C4 C3 H3 . . 120.6 ?
    O2 C4 C5 . . 123.9(8) ?
    O2 C4 C3 . . 116.0(7) ?
    C5 C4 C3 . . 120.2(7) ?
    C4 C5 C14 . . 119.7(7) ?
    C4 C5 C6 . . 119.6(7) ?
    C14 C5 C6 . . 120.7(7) ?
    O3 C6 C5 . . 120.9(8) ?
    O3 C6 C7 . . 120.5(7) ?
    C5 C6 C7 . . 118.6(7) ?
    C8 C7 C12 . . 119.2(7) ?
    C8 C7 C6 . . 119.9(7) ?
    C12 C7 C6 . . 120.9(7) ?
    C9 C8 C7 . . 120.0(7) ?
    C9 C8 H8 . . 120 ?
    C7 C8 H8 . . 120 ?
    C8 C9 C10 . . 120.6(8) ?
    C8 C9 H9 . . 119.7 ?
    C10 C9 H9 . . 119.7 ?
    C9 C10 C11 . . 119.7(8) ?
    C9 C10 H10 . . 120.2 ?
    C11 C10 H10 . . 120.2 ?
    C12 C11 C10 . . 120.4(7) ?
    C12 C11 H11 . . 119.8 ?
    C10 C11 H11 . . 119.8 ?
    C11 C12 C7 . . 120.1(7) ?
    C11 C12 C13 . . 119.4(7) ?
    C7 C12 C13 . . 120.4(7) ?
    O4 C13 C14 . . 121.3(7) ?
    O4 C13 C12 . . 120.0(7) ?
    C14 C13 C12 . . 118.6(6) ?
    C1 C14 C5 . . 120.3(7) ?
    C1 C14 C13 . . 119.1(7) ?
    C5 C14 C13 . . 120.6(7) ?
loop_
    _geom_torsion_atom_site_label_1
    _geom_torsion_atom_site_label_2
    _geom_torsion_atom_site_label_3
    _geom_torsion_atom_site_label_4
    _geom_torsion_site_symmetry_1
    _geom_torsion_site_symmetry_2
    _geom_torsion_site_symmetry_3
    _geom_torsion_site_symmetry_4
    _geom_torsion
    _geom_torsion_publ_flag
    O1 C1 C2 C3 . . . . -179.7(7) ?
    C14 C1 C2 C3 . . . . -1.1(11) ?
    O1 C1 C2 Br1 . . . . 1.0(9) ?
    C14 C1 C2 Br1 . . . . 179.6(5) ?
    C1 C2 C3 C4 . . . . 1.2(12) ?
    Br1 C2 C3 C4 . . . . -179.5(6) ?
    C2 C3 C4 O2 . . . . 179.5(7) ?
    C2 C3 C4 C5 . . . . -2.2(13) ?
    O2 C4 C5 C14 . . . . -178.8(7) ?
    C3 C4 C5 C14 . . . . 3.0(14) ?
    O2 C4 C5 C6 . . . . -0.7(15) ?
    C3 C4 C5 C6 . . . . -178.8(7) ?
    C4 C5 C6 O3 . . . . 1.6(13) ?
    C14 C5 C6 O3 . . . . 179.6(7) ?
    C4 C5 C6 C7 . . . . -179.6(8) ?
    C14 C5 C6 C7 . . . . -1.5(11) ?
    O3 C6 C7 C8 . . . . 0.7(12) ?
    C5 C6 C7 C8 . . . . -178.2(8) ?
    O3 C6 C7 C12 . . . . -178.2(7) ?
    C5 C6 C7 C12 . . . . 3.0(11) ?
    C12 C7 C8 C9 . . . . -0.9(13) ?
    C6 C7 C8 C9 . . . . -179.8(8) ?
    C7 C8 C9 C10 . . . . 0.1(14) ?
    C8 C9 C10 C11 . . . . 0.8(14) ?
    C9 C10 C11 C12 . . . . -0.7(14) ?
    C10 C11 C12 C7 . . . . -0.1(13) ?
    C10 C11 C12 C13 . . . . -176.8(7) ?
    C8 C7 C12 C11 . . . . 1.0(12) ?
    C6 C7 C12 C11 . . . . 179.8(8) ?
    C8 C7 C12 C13 . . . . 177.6(7) ?
    C6 C7 C12 C13 . . . . -3.6(11) ?
    C11 C12 C13 O4 . . . . -2.7(12) ?
    C7 C12 C13 O4 . . . . -179.3(8) ?
    C11 C12 C13 C14 . . . . 179.3(7) ?
    C7 C12 C13 C14 . . . . 2.6(11) ?
    O1 C1 C14 C5 . . . . -179.6(7) ?
    C2 C1 C14 C5 . . . . 1.9(11) ?
    O1 C1 C14 C13 . . . . -1.2(11) ?
    C2 C1 C14 C13 . . . . -179.8(6) ?
    C4 C5 C14 C1 . . . . -2.9(12) ?
    C6 C5 C14 C1 . . . . 179.0(7) ?
    C4 C5 C14 C13 . . . . 178.7(8) ?
    C6 C5 C14 C13 . . . . 0.7(11) ?
    O4 C13 C14 C1 . . . . 2.5(11) ?
    C12 C13 C14 C1 . . . . -179.5(7) ?
    O4 C13 C14 C5 . . . . -179.2(7) ?
    C12 C13 C14 C5 . . . . -1.1(11) ?
loop_
    _geom_hbond_atom_site_label_D
    _geom_hbond_atom_site_label_H
    _geom_hbond_atom_site_label_A
    _geom_hbond_site_symmetry_A
    _geom_hbond_distance_DH
    _geom_hbond_distance_HA
    _geom_hbond_distance_DA
    _geom_hbond_angle_DHA
    _geom_hbond_publ_flag
    O1 H1 O4 . 0.80(9) 1.82(9) 2.536(8) 148(9) y
    O2 H2 O3 . 0.99(10) 1.65(10) 2.568(9) 152(8) y
    C3 H3 O4 2_564 0.95 2.46 3.396(9) 169 y
    C9 H9 O1 4 0.95 2.59 3.308(10) 133 y
    C9 H9 O2 3_545 0.95 2.69 3.394(10) 132 y
_iucr_refine_instructions_details
;
TITL I         P c a 21     2nd
CELL  0.71073  18.9770   3.7811  15.5047   90.000   90.000   90.000
ZERR     4.00   0.0030   0.0004   0.0018    0.000    0.000    0.000
LATT  -1
SYMM  - X, - Y, 1/2 + Z
SYMM  1/2 - X,   Y, 1/2 + Z
SYMM  1/2 + X, - Y,   Z
SFAC  C    H    BR   O
UNIT  56   28   4    16
MERG   2
EQIV  $1  -x, -y+1, z-1/2
EQIV  $2  x+1/2, -y, z
EQIV  $3  -x+1/2, y-1, z+1/2
EQIV  $4  -x+1/2, y, z+1/2
EQIV  $5  x-1/2, -y+1, Z
HTAB  O1   O4
HTAB  O2   O3
HTAB  C3   O4_$1
HTAB  C8   O1_$2
HTAB  C9   O1_$2
HTAB  C9   O2_$3
HTAB  C10  O3_$4
RTAB  cont  Br1  O3_$5
FMAP   2
PLAN   20
ACTA
BOND   $H
CONF
L.S.   15
TEMP   -73.00
WGHT    0.017100    1.273700
EXTI    0.017033
FVAR       2.95311
BR1   3   -0.126067    0.688202    0.294792    11.00000    0.02873    0.02837 =
         0.03320    0.00100   -0.00520    0.00241
O1    4   -0.066125    0.397425    0.457259    11.00000    0.03016    0.05156 =
         0.02446    0.00335    0.00239    0.00850
O2    4    0.121483    0.313210    0.188348    11.00000    0.03284    0.06058 =
         0.02077    0.00735    0.00578    0.00195
O3    4    0.211809    0.043648    0.292722    11.00000    0.03142    0.04849 =
         0.02520    0.00046    0.00636    0.00323
O4    4    0.024712    0.108524    0.554329    11.00000    0.03194    0.05460 =
         0.02162    0.00315    0.00607    0.00721
C1    1   -0.017915    0.373272    0.394387    11.00000    0.02531    0.02573 =
         0.02145   -0.00272    0.00028   -0.00355
C2    1   -0.035241    0.493373    0.310631    11.00000    0.02861    0.02101 =
         0.02765    0.00137   -0.00420   -0.00215
C3    1    0.010491    0.476287    0.243698    11.00000    0.03816    0.01667 =
         0.02287    0.00667    0.00099   -0.00166
AFIX  43
H3    2   -0.002449    0.563393    0.188452    11.00000   -1.20000
AFIX   0
C4    1    0.078633    0.324760    0.257644    11.00000    0.02680    0.02830 =
         0.02339    0.00714    0.00334   -0.00262
C5    1    0.097928    0.209301    0.339220    11.00000    0.02545    0.01821 =
         0.02290    0.00193    0.00304   -0.00198
C6    1    0.168467    0.060619    0.352949    11.00000    0.02971    0.02529 =
         0.02631   -0.00319    0.00093   -0.00241
C7    1    0.187627   -0.062427    0.440042    11.00000    0.02498    0.02072 =
         0.02512   -0.00453    0.00177   -0.00335
C8    1    0.255034   -0.195782    0.455575    11.00000    0.02538    0.02800 =
         0.03074    0.00433    0.00298   -0.00019
AFIX  43
H8    2    0.288507   -0.206214    0.410086    11.00000   -1.20000
AFIX   0
C9    1    0.273068   -0.312382    0.536900    11.00000    0.02204    0.03057 =
         0.03872    0.00155   -0.00304    0.00078
AFIX  43
H9    2    0.319030   -0.402677    0.547132    11.00000   -1.20000
AFIX   0
C10   1    0.224797   -0.299053    0.603776    11.00000    0.03384    0.03042 =
         0.02866    0.00628   -0.00548   -0.00051
AFIX  43
H10   2    0.237758   -0.377116    0.659813    11.00000   -1.20000
AFIX   0
C11   1    0.157228   -0.170813    0.588530    11.00000    0.02942    0.03110 =
         0.02402   -0.00211   -0.00017   -0.00036
AFIX  43
H11   2    0.123858   -0.164058    0.634173    11.00000   -1.20000
AFIX   0
C12   1    0.138473   -0.053770    0.507758    11.00000    0.02978    0.01706 =
         0.02154    0.00181    0.00076   -0.00193
C13   1    0.067499    0.098932    0.494116    11.00000    0.02991    0.02154 =
         0.01867   -0.00096   -0.00021   -0.00167
C14   1    0.048711    0.226267    0.407726    11.00000    0.02631    0.02132 =
         0.02031   -0.00180    0.00093   -0.00107
H1    2   -0.050960    0.298844    0.498863    11.00000   -1.50000
H2    2    0.164143    0.197655    0.211786    11.00000   -1.50000
HKLF 4
REM  I         P c a 21     2nd
REM R1 =  0.0574 for    2103 Fo > 4sig(Fo)  and  0.0659 for all    2476 data
REM    179 parameters refined using      1 restraints
END
;
data_global
_journal_data_validation_number     ?
_journal_date_recd_electronic     2014-09-07
_journal_date_accepted     2014-09-20
_journal_name_full     'Acta Crystallographica, Section E'
_journal_year     2014
_journal_volume     70
_journal_issue     10
_journal_page_first     o1130
_journal_page_last     o1130
_journal_paper_category     HO
_journal_paper_doi     10.1107/S1600536814020996
_journal_coeditor_code     HB7282
_publ_contact_author_name     'Professor C. Kitamura'
_publ_contact_author_address
;
Department of Materials Science
School of Engineering
The University of Shiga Prefecture
2500 Hassaka-cho, Hikone, Shiga 522-8533
Japan
;
_publ_contact_author_email     'kitamura.c@mat.usp.ac.jp'
_publ_contact_author_fax     '+81-749-28-8581'
_publ_contact_author_phone     '+81-749-28-8363'
_publ_section_title
;
Crystal structure of 2-bromo-1,4-dihydroxy-9,10-anthraquinone
;
loop_
    _publ_author_name
    _publ_author_address
    'Furukawa, Wataru'
;
  Department of Materials Science
  School of Engineering
  The University of Shiga Prefecture
  2500 Hassaka-cho, Hikone, Shiga 522-8533
  Japan
;
    'Takehara, Munenori'
;
  Department of Materials Science
  School of Engineering
  The University of Shiga Prefecture
  2500 Hassaka-cho, Hikone, Shiga 522-8533
  Japan
;
    'Inoue, Yoshinori'
;
  Department of Materials Science
  School of Engineering
  The University of Shiga Prefecture
  2500 Hassaka-cho, Hikone, Shiga 522-8533
  Japan
;
    'Kitamura, Chitoshi'
;
  Department of Materials Science
  School of Engineering
  The University of Shiga Prefecture
  2500 Hassaka-cho, Hikone, Shiga 522-8533
  Japan
;
