# Supplementary material for: Crystal structure of 2-bromo-1,4-dihy­droxy-9,10-anthra­quinone
Source: Acta Crystallogr Sect E Struct Rep Online. 2014 Sep 27;70(Pt 10):o1130. doi: 10.1107/S1600536814020996 (PMC4257177; doi:10.1107/S1600536814020996)
Supplement: Supplementary file 2 [file e-70-o1130-Isup2.hkl]

#
# h,k,l, Fc-squared, Fo-squared, sigma(Fo-squared), status flag
#
data_I
_shelx_title ' I         P c a 21     2nd'
_shelx_refln_list_code          4
_shelx_F_calc_maximum      164.50
_exptl_crystal_F_000       632.00
_reflns_d_resolution_high  0.7701

loop_
 _space_group_symop_operation_xyz
 'x, y, z'
 '-x, -y, z+1/2'
 '-x+1/2, y, z+1/2'
 'x+1/2, -y, z'

_cell_length_a    18.9770
_cell_length_b     3.7811
_cell_length_c    15.5047
_cell_angle_alpha  90.000
_cell_angle_beta   90.000
_cell_angle_gamma  90.000

_shelx_F_squared_multiplier     1.000

loop_
 _refln_index_h
 _refln_index_k
 _refln_index_l
 _refln_F_squared_calc
 _refln_F_squared_meas
 _refln_F_squared_sigma
 _refln_observed_status
   0   0 -20       2053.15       2401.35       216.91 o
   2   0 -20         52.65         30.81        19.63 o
   2   0 -19        149.54        129.71        39.72 o
   4   0 -19          5.56          6.71         8.11 o
   6   0 -19        646.88        745.64        76.12 o
   8   0 -19          8.64          5.94        11.64 o
   1   1 -19         10.87         25.10        11.24 o
   2   1 -19        228.73        225.33        55.07 o
   3   1 -19        278.53        307.82        33.31 o
   4   1 -19          0.22         19.31        15.28 o
   5   1 -19        132.81        119.68        26.13 o
   6   1 -19         10.00          8.34        14.22 o
   0   0 -18       1630.73       1749.38       125.44 o
   2   0 -18         12.55         13.93        11.93 o
   4   0 -18        793.06        817.30        70.41 o
   6   0 -18         24.65         30.32        16.46 o
   8   0 -18        813.81        919.88        80.43 o
  10   0 -18         63.07         70.05        25.49 o
   0   1 -18        232.28        508.98       145.74 o
   1   1 -18        508.05        551.10        47.92 o
   2   1 -18        153.67        235.41        64.37 o
   3   1 -18        202.22        192.44        36.17 o
   4   1 -18         65.64         56.08        21.58 o
   5   1 -18        395.50        390.17        45.51 o
   6   1 -18          4.64         17.99        19.23 o
   7   1 -18        198.31        151.01        33.38 o
   8   1 -18         50.22         40.73        20.61 o
   9   1 -18        272.82        260.80        41.46 o
   4   2 -18        316.65        283.91       172.08 o
   2   0 -17        955.97        982.18        65.10 o
   4   0 -17         96.85         76.99        21.73 o
   6   0 -17        752.93        850.62        94.53 o
   8   0 -17         23.80         26.79        16.90 o
  10   0 -17        496.87        566.53        57.90 o
  12   0 -17          6.08         10.57        11.29 o
   1   1 -17        394.37        369.72        28.56 o
   2   1 -17        164.93        209.52        43.34 o
   3   1 -17        248.79        260.22        23.02 o
   4   1 -17         56.81        128.56        28.16 o
   5   1 -17        436.24        488.65        30.82 o
   6   1 -17        144.80        305.34        67.39 o
   7   1 -17        458.56        487.49        55.13 o
   8   1 -17         28.53         42.96        17.34 o
   9   1 -17        129.45        124.59        26.63 o
  10   1 -17         31.99         20.62        16.32 o
  11   1 -17        126.64        118.33        31.95 o
  12   1 -17         44.32         32.80        24.13 o
   4   2 -17         24.08         63.06        43.75 o
   5   2 -17        133.52        185.25        39.28 o
   6   2 -17        168.34        167.06        31.62 o
   7   2 -17         87.46         85.04        26.42 o
   8   2 -17         19.20         17.97        17.66 o
   0   0 -16       1139.76       1255.75       171.36 o
   2   0 -16        207.47        211.69        32.85 o
   4   0 -16        463.86        497.32        50.77 o
   6   0 -16        117.48         87.70        27.08 o
   8   0 -16        746.06        812.41        82.07 o
  10   0 -16         13.68          5.29        11.05 o
  12   0 -16        965.79       1033.92        97.92 o
  14   0 -16         20.14         22.48        18.88 o
   0   1 -16         15.75         19.57         7.82 o
   1   1 -16        587.38        571.64        37.76 o
   2   1 -16         38.40         45.08        16.21 o
   3   1 -16        547.88        566.08        36.73 o
   4   1 -16        236.36        343.85        50.61 o
   5   1 -16        375.70        418.79        25.88 o
   6   1 -16         26.43         24.31         8.27 o
   7   1 -16        102.04        164.61        33.36 o
   8   1 -16        365.14        377.49        56.58 o
   9   1 -16        639.75        649.78        39.28 o
  10   1 -16          9.77         -0.21         9.09 o
  11   1 -16        211.10        177.19        37.40 o
  12   1 -16         86.27         84.39        31.42 o
  13   1 -16        163.33        145.02        35.96 o
  14   1 -16          8.12          2.06         8.74 o
   3   2 -16        261.32        199.56        37.33 o
   4   2 -16        443.74        366.24       154.37 o
   5   2 -16        151.62        157.29        54.55 o
   6   2 -16          3.41          4.81         6.51 o
   7   2 -16         98.27        161.29        45.88 o
   8   2 -16        292.02        215.94        42.25 o
   9   2 -16        146.39        155.19        36.55 o
  10   2 -16         19.35         15.52        11.89 o
  11   2 -16        128.86         98.10        34.46 o
   2   0 -15       1329.69       1401.07        90.27 o
   4   0 -15        155.71        132.05        29.95 o
   6   0 -15       3853.68       3983.49       209.51 o
   8   0 -15         20.16         26.28        19.84 o
  10   0 -15        858.77        923.31        81.73 o
  12   0 -15          7.35         11.72        13.35 o
  14   0 -15        751.52        770.35        85.52 o
  16   0 -15         25.09         29.16        20.71 o
   1   1 -15       1014.63       1034.57        49.69 o
   2   1 -15        537.41        697.39       102.82 o
   3   1 -15        536.62        533.59        33.51 o
   4   1 -15         46.14         25.48        15.09 o
   5   1 -15       1045.81       1064.62        52.61 o
   6   1 -15         69.81        337.75        90.63 o
   7   1 -15        401.47        391.87        27.67 o
   8   1 -15         14.67          9.03         9.15 o
   9   1 -15        685.60        675.73        44.21 o
  10   1 -15        179.30        181.20        29.03 o
  11   1 -15        341.38        317.54        25.73 o
  12   1 -15         34.56         37.97         9.33 o
  13   1 -15        260.12        232.36        49.53 o
  14   1 -15        129.25        124.15        42.33 o
  15   1 -15        386.05        388.90        60.63 o
   2   2 -15       1310.18        967.98       203.15 o
   3   2 -15        194.07        904.28       186.21 o
   4   2 -15          0.69         -2.26         5.26 o
   5   2 -15        184.72        235.93        72.20 o
   6   2 -15        310.60        340.64        52.68 o
   7   2 -15        142.64        147.86        29.16 o
   8   2 -15          0.51         19.53        19.98 o
   9   2 -15         45.51         35.64        18.71 o
  10   2 -15        235.69        204.62        38.09 o
  11   2 -15        175.80        164.38        39.03 o
  12   2 -15         10.28         22.08        17.09 o
  13   2 -15         27.86         45.95        96.28 o
   6   3 -15        468.99        573.48       128.41 o
   0   0 -14       1080.15       1076.17       103.38 o
   2   0 -14        656.46        631.04        53.67 o
   4   0 -14       2972.80       3029.29       179.08 o
   6   0 -14        258.57        221.64        29.25 o
   8   0 -14        801.13        859.62        72.64 o
  10   0 -14         95.87         79.07        27.96 o
  12   0 -14       1051.36       1093.55       103.76 o
  14   0 -14        117.45        102.80        31.98 o
  16   0 -14        616.63        636.01        86.97 o
   0   1 -14        740.36        689.70        65.52 o
   1   1 -14        923.18        979.17        53.83 o
   2   1 -14        394.85        397.42        34.52 o
   3   1 -14         97.54        148.01        21.24 o
   4   1 -14        270.17        445.83        92.01 o
   5   1 -14        612.50        653.38        39.30 o
   6   1 -14         25.94        168.77        70.71 o
   7   1 -14        502.79        522.02        31.18 o
   8   1 -14        320.42        442.04        69.63 o
   9   1 -14        578.07        621.59        38.53 o
  10   1 -14         17.66         13.10         8.04 o
  11   1 -14        388.63        339.87        29.86 o
  12   1 -14         92.89         75.09        14.33 o
  13   1 -14        454.98        435.89        38.37 o
  14   1 -14         54.50         37.30        12.29 o
  15   1 -14         92.21         61.97        16.43 o
  16   1 -14         40.36         29.83        11.46 o
   1   2 -14        434.66        315.95        36.31 o
   2   2 -14        325.30        204.12        23.46 o
   3   2 -14        248.15        174.00        36.58 o
   4   2 -14        409.86        389.58        76.93 o
   5   2 -14        309.70        312.12        68.46 o
   6   2 -14         42.37        127.99        53.70 o
   7   2 -14        101.57         70.13        20.84 o
   8   2 -14        585.20        578.41        57.49 o
   9   2 -14        541.17        621.92        75.06 o
  10   2 -14         44.39        113.76        50.14 o
  11   2 -14        260.45        234.27        45.00 o
  12   2 -14        173.04        144.24        36.01 o
  13   2 -14        112.29        108.74        32.93 o
  14   2 -14         24.07         35.42        22.44 o
   5   3 -14        162.13        452.85       174.26 o
   6   3 -14         54.89         60.47        31.61 o
   7   3 -14        114.08        167.96        51.47 o
   8   3 -14        372.78        443.45        97.56 o
   9   3 -14         78.09        174.18        68.23 o
   2   0 -13       5522.19       5682.43       262.46 o
   4   0 -13       1674.67       1584.85       104.24 o
   6   0 -13       2233.50       2296.44       125.68 o
   8   0 -13         68.54         66.13        20.79 o
  10   0 -13       1341.76       1362.46        98.19 o
  12   0 -13        158.46        141.43        34.52 o
  14   0 -13        973.77       1016.96        98.55 o
  16   0 -13          4.39          1.14         9.85 o
  18   0 -13        900.29        894.33        99.54 o
   1   1 -13       2859.11       2913.68        98.83 o
   2   1 -13        778.29       1026.18       181.27 o
   3   1 -13        961.14       1159.85        72.35 o
   4   1 -13        395.85        726.15       141.65 o
   5   1 -13       1257.48       1220.78        55.00 o
   6   1 -13        260.96        559.21       104.80 o
   7   1 -13        718.31        783.72        40.88 o
   8   1 -13         19.63         18.73         9.63 o
   9   1 -13        569.01        555.13        39.61 o
  10   1 -13        234.76        213.31        25.48 o
  11   1 -13        615.76        610.96        46.18 o
  12   1 -13         13.77          6.55         5.65 o
  13   1 -13        477.56        405.99        39.55 o
  14   1 -13        213.54        192.12        25.72 o
  15   1 -13        292.45        236.62        29.35 o
  16   1 -13         28.92         20.85        11.67 o
  17   1 -13        156.63        112.05        21.61 o
  18   1 -13         67.72         48.21        16.74 o
   1   2 -13        155.14        150.54        22.75 o
   2   2 -13       1556.93       1219.65       120.73 o
   3   2 -13        596.01        485.95       108.26 o
   4   2 -13          0.06         12.96        15.17 o
   5   2 -13        281.25        426.62       107.93 o
   6   2 -13        633.79        660.62        78.51 o
   7   2 -13        467.96        597.42        82.10 o
   8   2 -13         73.88        265.47        87.70 o
   9   2 -13        611.53        557.87        57.46 o
  10   2 -13        456.24        556.34        61.31 o
  11   2 -13        311.37        425.15        53.50 o
  12   2 -13          0.12          5.82        14.28 o
  13   2 -13         90.20         78.25        34.20 o
  14   2 -13        594.50        594.58        61.42 o
  15   2 -13        158.20        131.97        46.44 o
   5   3 -13        151.60        151.25       124.84 o
   6   3 -13       1042.78       1277.78       185.17 o
   7   3 -13         40.22        591.18       289.80 o
   8   3 -13          0.61         14.80        15.24 o
   9   3 -13        104.20         69.28        27.55 o
  10   3 -13        205.30        135.04        28.02 o
  11   3 -13        103.04         77.31        23.39 o
   0   0 -12       3161.03       2813.71       181.62 o
   2   0 -12       1766.61       1482.49       128.63 o
   4   0 -12       1459.09       1429.19        83.45 o
   6   0 -12        113.63        105.02        21.08 o
   8   0 -12       2418.52       2409.37       134.56 o
  10   0 -12         76.97         74.92        22.62 o
  12   0 -12       2440.60       2563.40       169.59 o
  14   0 -12          2.30          5.58        10.91 o
  16   0 -12        978.52        745.49       152.13 o
  18   0 -12        104.19        112.61        30.65 o
   0   1 -12        641.83        703.48       119.49 o
   1   1 -12        650.66        636.53        30.73 o
   2   1 -12         32.26        177.11        52.69 o
   3   1 -12        575.20        676.82        46.21 o
   4   1 -12       1476.28       2090.14       165.75 o
   5   1 -12       3232.51       3388.13       112.47 o
   6   1 -12        390.81        626.69        83.79 o
   7   1 -12        454.06        463.47        25.58 o
   8   1 -12         97.08        176.08        42.52 o
   9   1 -12       1541.62       1507.03        63.70 o
  10   1 -12        268.54        221.98        21.30 o
  11   1 -12       1099.04       1007.42        52.93 o
  12   1 -12        164.28        194.36        25.91 o
  13   1 -12        735.73        688.90        45.77 o
  14   1 -12         47.77         41.52        12.44 o
  15   1 -12        178.02        128.90        20.03 o
  16   1 -12        202.14        149.44        31.65 o
  17   1 -12        266.58        287.29        32.08 o
  18   1 -12         17.04          9.07         6.56 o
  19   1 -12        155.85        134.30        28.20 o
   0   2 -12        639.87        514.28        38.85 o
   1   2 -12        247.46        203.60        24.44 o
   2   2 -12         45.41         28.75         9.72 o
   3   2 -12        430.60        366.43        59.72 o
   4   2 -12        665.69        649.35       129.39 o
   5   2 -12        462.17        584.34        91.99 o
   6   2 -12        127.29        426.25       122.42 o
   7   2 -12        643.48        877.68       153.33 o
   8   2 -12       1635.21       1664.62       152.15 o
   9   2 -12        291.84        480.37       101.39 o
  10   2 -12         45.16         48.04        19.40 o
  11   2 -12        234.63        214.63        42.02 o
  12   2 -12        301.23        300.81        40.00 o
  13   2 -12        180.73        156.39        44.07 o
  14   2 -12          9.63         19.60        15.49 o
  15   2 -12        481.89        405.66        78.33 o
  16   2 -12        608.56        549.85        84.04 o
  17   2 -12        204.11        174.39        56.86 o
   5   3 -12         60.28        856.97       168.87 o
   6   3 -12         34.64         19.91        10.34 o
   7   3 -12         11.15          7.24         8.87 o
   8   3 -12        573.45        498.92        83.64 o
   9   3 -12         26.16        241.56       108.57 o
  10   3 -12          5.73         10.81        11.90 o
  11   3 -12         14.84          7.13         6.85 o
  12   3 -12        486.66        497.70        53.92 o
   2   0 -11       5725.60       5767.50       293.66 o
   4   0 -11         92.51         80.15        21.33 o
   6   0 -11       3359.15       3330.29       147.34 o
   8   0 -11        215.71        229.78        29.37 o
  10   0 -11       1402.54       1467.33       106.19 o
  12   0 -11       1166.15        994.98        88.87 o
  14   0 -11        713.20        811.70        70.21 o
  16   0 -11         93.48         76.56        29.77 o
  18   0 -11       1112.44       1204.01       136.61 o
  20   0 -11         85.60         91.19        38.60 o
   1   1 -11       1135.02       1173.58        48.04 o
   2   1 -11        478.62       1298.77       109.23 o
   3   1 -11       1802.67       1862.65        69.66 o
   4   1 -11        210.87        305.74        66.69 o
   5   1 -11       2352.50       2346.24        84.58 o
   6   1 -11         81.40         81.33        17.06 o
   7   1 -11        932.88        936.67        46.82 o
   8   1 -11         29.24         26.62         7.71 o
   9   1 -11        680.34        629.09        42.90 o
  10   1 -11        826.23        802.91        52.44 o
  11   1 -11        391.89        418.90        34.70 o
  12   1 -11         51.70         57.65        13.81 o
  13   1 -11        562.35        527.11        44.58 o
  14   1 -11         37.80         37.02        17.66 o
  15   1 -11        423.52        318.23        47.69 o
  16   1 -11        153.83        146.24        26.16 o
  17   1 -11        215.41        210.17        29.00 o
  18   1 -11        127.53         91.24        24.43 o
  19   1 -11        225.41        191.24        32.98 o
  20   1 -11         63.86         51.07        41.42 o
   1   2 -11        624.05        624.73        63.41 o
   2   2 -11       1151.36       1111.71       162.54 o
   3   2 -11        572.79        479.93        35.63 o
   4   2 -11         21.32        202.77        91.06 o
   5   2 -11        355.47        588.60       148.82 o
   6   2 -11       1047.17       1140.39        96.11 o
   7   2 -11        932.56       1034.23        92.32 o
   8   2 -11        301.28        368.32       102.89 o
   9   2 -11        291.43        296.80        44.16 o
  10   2 -11        679.86        783.67        64.22 o
  11   2 -11        438.95        534.82        68.61 o
  12   2 -11         25.68         44.72        19.24 o
  13   2 -11        165.11        147.80        34.90 o
  14   2 -11        324.69        300.15        66.44 o
  15   2 -11        468.90        343.98        69.73 o
  16   2 -11        160.64        120.19        41.03 o
  17   2 -11         75.93         56.96        27.98 o
  18   2 -11         93.25         74.41        39.31 o
   4   3 -11          3.58          4.46        16.60 o
   5   3 -11        106.89        283.39        96.37 o
   6   3 -11        804.54        730.36        97.70 o
   7   3 -11         27.99        349.61       174.21 o
   8   3 -11         48.56         30.30        15.64 o
   9   3 -11        149.50        122.45        26.03 o
  10   3 -11        474.35        466.70        52.77 o
  11   3 -11         49.13        150.57        74.67 o
  12   3 -11         31.25         24.71        17.76 o
  13   3 -11         97.84         73.37        29.42 o
  14   3 -11        395.90        342.62        64.56 o
   4   4 -11          7.11        208.07       123.98 o
   0   0 -10       5599.65       5166.23       302.91 o
   2   0 -10         90.02         89.38        16.73 o
   4   0 -10       6215.39       6136.37       293.01 o
   6   0 -10        117.78        132.21        21.64 o
   8   0 -10       4166.30       4247.86       207.02 o
  10   0 -10        218.58        194.07        44.18 o
  12   0 -10       5819.56       6156.77       334.40 o
  14   0 -10        342.83        342.91        55.29 o
  16   0 -10       1045.08       1109.69       117.68 o
  18   0 -10          4.17          4.27        18.12 o
  20   0 -10        699.54        746.90       123.82 o
   0   1 -10        387.87        363.11        29.28 o
   1   1 -10       2482.04       2396.38        79.87 o
   2   1 -10          7.60          9.66         5.58 o
   3   1 -10       1223.45       1298.37        49.91 o
   4   1 -10        773.14        923.65        96.03 o
   5   1 -10       1111.38       1219.03        85.06 o
   6   1 -10        379.07        377.99        27.55 o
   7   1 -10       2029.85       2069.45        78.85 o
   8   1 -10        778.67        784.49        40.39 o
   9   1 -10       1142.20       1156.32        49.53 o
  10   1 -10          4.90          5.24         5.23 o
  11   1 -10        797.91        718.68        46.63 o
  12   1 -10        273.35        287.42        29.10 o
  13   1 -10       2159.62       2214.56        96.75 o
  14   1 -10        634.86        582.23        46.40 o
  15   1 -10       1581.80       1578.94        96.25 o
  16   1 -10        223.05        211.22        26.49 o
  17   1 -10        737.77        745.00        63.03 o
  18   1 -10         65.20         50.08        18.68 o
  19   1 -10        362.30        356.54        42.65 o
  20   1 -10        154.39        131.65        34.15 o
   0   2 -10       1626.40       1429.97        88.03 o
   1   2 -10        835.88        751.71        70.99 o
   3   2 -10       1138.45       1185.85       188.58 o
   4   2 -10       1370.39       1657.82       315.48 o
   5   2 -10       1730.73       2094.41       201.79 o
   6   2 -10        428.26       1569.04       291.49 o
   7   2 -10        762.41        758.83        51.73 o
   8   2 -10       1028.33       1185.79       107.08 o
   9   2 -10        982.73       1176.62       122.44 o
  10   2 -10          8.90         37.97        27.23 o
  11   2 -10        220.27        204.39        34.04 o
  12   2 -10        595.14        570.66        64.34 o
  13   2 -10        333.21        233.30        46.38 o
  14   2 -10         22.10         20.69        10.39 o
  15   2 -10        184.38        159.81        23.58 o
  16   2 -10        749.74        818.95        88.84 o
  17   2 -10         50.15         57.23        35.49 o
  18   2 -10         80.37         64.43        40.42 o
   3   3 -10         99.58        117.19        26.23 o
   4   3 -10        800.23        745.01       132.05 o
   5   3 -10        175.25        638.59       186.15 o
   6   3 -10         22.62         36.78        20.78 o
   7   3 -10         57.69         35.28        11.86 o
   8   3 -10       2186.32       2116.20       119.36 o
   9   3 -10        848.72       1561.04       347.73 o
  10   3 -10         66.08        161.14        81.46 o
  11   3 -10        141.04        105.16        35.11 o
  12   3 -10        818.89        843.11        85.22 o
  13   3 -10          5.05          8.14        12.37 o
  14   3 -10         20.59         13.96        18.96 o
  15   3 -10         32.35         14.40        24.07 o
   4   4 -10          2.66         84.66       103.29 o
   5   4 -10        353.94        364.69       118.71 o
   6   4 -10          9.32        160.47       115.16 o
   7   4 -10        212.57        207.39        72.56 o
   2   0  -9       3929.18       3928.66       192.06 o
   4   0  -9         35.93         45.25        13.20 o
   6   0  -9       4112.17       4092.62       187.27 o
   8   0  -9        890.21        856.39        59.67 o
  10   0  -9       2766.30       2941.77       148.33 o
  12   0  -9       2067.31       2173.29       135.54 o
  14   0  -9        270.00        257.99        40.32 o
  16   0  -9         40.87         41.48        23.59 o
  18   0  -9        952.83       1031.10       116.23 o
  20   0  -9         26.76         20.18        23.61 o
  22   0  -9        433.73        525.26       106.71 o
   1   1  -9       2084.90       2050.32        66.21 o
   2   1  -9        487.15        480.15        22.62 o
   3   1  -9       1894.56       1864.08        53.87 o
   4   1  -9         26.40         26.37         7.13 o
   5   1  -9       2443.22       2409.37        73.66 o
   6   1  -9        609.59        642.65        25.89 o
   7   1  -9       1246.69       1244.33        47.92 o
   8   1  -9          6.81          6.09         5.22 o
   9   1  -9       1300.03       1267.51        62.95 o
  10   1  -9       1734.81       1774.91        94.78 o
  11   1  -9        809.61        832.59        43.14 o
  12   1  -9        119.36         92.26        19.85 o
  13   1  -9        269.42        256.13        25.57 o
  14   1  -9        211.23        203.21        29.76 o
  15   1  -9        768.67        822.76        62.40 o
  16   1  -9        190.67        188.22        29.79 o
  17   1  -9        264.62        260.12        37.45 o
  18   1  -9         76.88         73.61        20.55 o
  19   1  -9        659.55        692.61        73.73 o
  20   1  -9         71.19         67.88        25.20 o
  21   1  -9        126.74        114.80        35.95 o
   1   2  -9        673.04        688.36        37.06 o
   2   2  -9       1764.09       1713.45       156.09 o
   3   2  -9        839.46        917.56       109.95 o
   4   2  -9        230.99        628.48       140.02 o
   5   2  -9        648.92        882.84       166.29 o
   6   2  -9       1853.40       1841.16        90.39 o
   7   2  -9        237.32        959.48       273.38 o
   8   2  -9        265.79        253.41        36.96 o
   9   2  -9        105.10        132.52        29.99 o
  10   2  -9        718.39        763.23        67.83 o
  11   2  -9        462.13        373.42        63.29 o
  12   2  -9        125.94         95.96        14.89 o
  13   2  -9        109.76        104.54        14.78 o
  14   2  -9        611.53        540.45        51.26 o
  15   2  -9        872.62        782.86        64.64 o
  16   2  -9        115.96         90.12        20.88 o
  17   2  -9        340.79        292.34        39.44 o
  18   2  -9        151.78        131.25        30.32 o
  19   2  -9         65.60         76.55        33.02 o
   2   3  -9        816.08        674.34        62.47 o
   3   3  -9        195.49        201.55        86.89 o
   4   3  -9          1.19         25.03        26.16 o
   5   3  -9         96.35         59.30        16.77 o
   6   3  -9        938.18        980.36        66.85 o
   7   3  -9         97.20        432.25       179.42 o
   8   3  -9        160.42        139.76        24.74 o
   9   3  -9        403.72        349.49        58.83 o
  10   3  -9        512.74        587.56        65.71 o
  11   3  -9         13.54        112.37        59.12 o
  12   3  -9         92.81         66.84        28.66 o
  13   3  -9         68.41         54.16        26.65 o
  14   3  -9        547.59        521.31        69.97 o
  15   3  -9         17.76         19.64        17.49 o
  16   3  -9          2.25          1.69        11.50 o
   3   4  -9        499.39        502.90       213.26 o
   4   4  -9         16.80        147.93       105.85 o
   5   4  -9        334.08        255.31       147.40 o
   6   4  -9         18.76        179.78        77.90 o
   7   4  -9        569.89        607.75       145.42 o
   8   4  -9         47.19        422.89       134.99 o
   9   4  -9        146.22        115.34        47.73 o
   0   0  -8      10132.77      10109.29       619.39 o
   2   0  -8        265.70        284.34        38.11 o
   4   0  -8       2530.19       2385.18       160.59 o
   6   0  -8        105.77         99.31        15.10 o
   8   0  -8       5557.46       5783.11       267.79 o
  10   0  -8        110.89        149.34        30.41 o
  12   0  -8       8098.60       8748.16       488.05 o
  14   0  -8        371.31        362.71        58.76 o
  16   0  -8       1236.99       1346.21       126.31 o
  18   0  -8        125.80        129.65        50.60 o
  20   0  -8       1064.86       1124.16       162.00 o
  22   0  -8         44.33         41.06        27.52 o
   0   1  -8        527.40        526.89        31.07 o
   1   1  -8       3556.37       3431.15        93.18 o
   2   1  -8         44.96         49.33         6.86 o
   3   1  -8       2657.62       2644.73        74.16 o
   4   1  -8       3031.42       3289.36       199.70 o
   5   1  -8       2188.92       2249.85       114.78 o
   6   1  -8        227.08        215.29        16.69 o
   7   1  -8       1312.77       1247.40        48.67 o
   8   1  -8        654.12        686.31        37.11 o
   9   1  -8       3457.23       3497.71       131.61 o
  10   1  -8        619.95        578.79        38.52 o
  11   1  -8       2066.54       2063.80        97.74 o
  12   1  -8        267.97        236.18        29.13 o
  13   1  -8       1855.72       1902.46        92.52 o
  14   1  -8        142.33        123.94        18.46 o
  15   1  -8        842.78        846.44        63.37 o
  16   1  -8        207.91        194.13        35.09 o
  17   1  -8        534.18        478.66        57.22 o
  18   1  -8          1.83         -3.36         8.55 o
  19   1  -8        258.70        243.87        46.58 o
  20   1  -8        146.02        139.67        36.21 o
  21   1  -8        306.05        311.95        53.20 o
  22   1  -8          7.64          0.22        12.68 o
   0   2  -8       1701.63       1624.32        96.80 o
   1   2  -8        923.75        927.51        55.58 o
   2   2  -8        218.44       1061.03       168.83 o
   3   2  -8       1671.75       1838.58       205.61 o
   4   2  -8       2273.25       2822.08       374.27 o
   5   2  -8       1407.18       1985.53       269.99 o
   6   2  -8         38.33         27.87        12.55 o
   7   2  -8        983.87       1149.59       140.05 o
   8   2  -8       1951.02       1983.83       107.66 o
   9   2  -8        184.00        234.22        62.38 o
  10   2  -8         87.80         75.91         9.56 o
  11   2  -8        104.34         87.34        14.44 o
  12   2  -8        792.73        642.77        54.87 o
  13   2  -8        684.43        581.13        34.07 o
  14   2  -8         29.52         25.35         9.19 o
  15   2  -8        563.12        456.61        47.13 o
  16   2  -8       1079.85        861.47        99.63 o
  17   2  -8        290.55        277.81        39.62 o
  18   2  -8         32.30         28.92        19.69 o
  19   2  -8        161.16        144.37        34.04 o
  20   2  -8        324.28        285.38        53.07 o
   2   3  -8         37.98         38.14        21.97 o
   3   3  -8        222.53        208.87        44.44 o
   4   3  -8       1548.32       1475.30        82.22 o
   5   3  -8        140.48        213.08        72.20 o
   6   3  -8         22.14         80.40        27.42 o
   7   3  -8         11.33          4.94        10.88 o
   8   3  -8       1751.50       1690.28        97.23 o
   9   3  -8        370.24        692.83       226.88 o
  10   3  -8         36.36         34.79        20.06 o
  11   3  -8         14.90         12.80        10.36 o
  12   3  -8        596.07        628.96        71.51 o
  13   3  -8         57.49         41.22        20.37 o
  14   3  -8         66.09         45.25        24.19 o
  15   3  -8        195.63        176.44        39.28 o
  16   3  -8        591.96        623.47        74.18 o
   3   4  -8        379.07        392.81        86.27 o
   4   4  -8          8.78        207.80       164.32 o
   5   4  -8        375.81        306.52       141.08 o
   6   4  -8         28.67        183.05        59.74 o
   7   4  -8        546.08        454.91        94.47 o
   8   4  -8         53.70        339.71       167.00 o
   9   4  -8        586.49        329.07        92.50 o
  10   4  -8         33.14        148.59        86.79 o
   2   0  -7      11616.55      11304.88       555.68 o
   4   0  -7       4013.93       4632.95       207.66 o
   6   0  -7      13301.85      13513.15       644.57 o
   8   0  -7       1121.15       1251.01        66.73 o
  10   0  -7       3046.01       3084.38       143.29 o
  12   0  -7        223.02        223.89        34.48 o
  14   0  -7       2760.52       2807.30       201.20 o
  16   0  -7        207.93        224.10        60.91 o
  18   0  -7       2181.20       2570.73       211.97 o
  20   0  -7        109.85        128.53        57.29 o
  22   0  -7        610.13        673.19       110.24 o
   1   1  -7       3521.61       3416.96        95.75 o
   2   1  -7       1452.02       1573.26        93.64 o
   3   1  -7       5264.54       5234.06       131.19 o
   4   1  -7        191.59        213.96        11.11 o
   5   1  -7       3885.37       3728.88        97.42 o
   6   1  -7         43.54         41.18        10.62 o
   7   1  -7       2875.98       2896.55       100.88 o
   8   1  -7          0.77         -1.50         2.82 o
   9   1  -7       1428.35       1434.55        58.56 o
  10   1  -7       1688.46       1671.79        73.19 o
  11   1  -7       1164.48       1165.39        62.63 o
  12   1  -7        168.08        166.73        21.73 o
  13   1  -7        802.32        800.53        53.48 o
  14   1  -7        455.71        451.92        42.74 o
  15   1  -7        760.65        794.01        58.85 o
  16   1  -7         42.65         39.01        16.17 o
  17   1  -7        689.15        692.83        58.74 o
  18   1  -7         80.45         80.93        23.43 o
  19   1  -7        424.93        474.28        54.57 o
  20   1  -7          1.37         -1.38         7.60 o
  21   1  -7        249.79        243.98        45.52 o
  22   1  -7         86.95         73.47        27.99 o
   1   2  -7        796.33       1122.35       234.50 o
   2   2  -7       1648.78       1552.94       132.03 o
   3   2  -7        611.16       1199.69       335.30 o
   4   2  -7        122.86        636.70       218.75 o
   5   2  -7        488.64        647.51        92.49 o
   6   2  -7       1610.29       1689.97        94.04 o
   7   2  -7       1504.95       1697.47       145.30 o
   8   2  -7        385.20        681.98       116.06 o
   9   2  -7       2076.30       1975.25        68.19 o
  10   2  -7       1601.18       1535.85        69.91 o
  11   2  -7       1575.60       1448.23        60.01 o
  12   2  -7        106.61        100.87        13.79 o
  13   2  -7        745.23        635.89        39.50 o
  14   2  -7       1086.51        954.13        63.01 o
  15   2  -7        412.19        352.98        32.16 o
  16   2  -7         16.28         13.16         7.93 o
  17   2  -7         58.30         50.89        14.41 o
  18   2  -7        390.55        360.57        41.92 o
  19   2  -7        318.03        273.83        54.62 o
  20   2  -7         27.16         18.14        17.29 o
   2   3  -7       1985.33       1853.86       142.42 o
   4   3  -7         14.85         20.02         8.70 o
   5   3  -7        314.06        474.70       131.33 o
   6   3  -7       2801.14       2910.60       159.09 o
   7   3  -7        334.49        495.25       140.63 o
   8   3  -7        180.96        218.32        39.43 o
   9   3  -7        556.83        563.10        58.45 o
  10   3  -7       1318.92       1363.59        96.45 o
  11   3  -7        449.05        455.38        81.09 o
  12   3  -7         85.08         79.15        22.43 o
  13   3  -7         89.72         60.16        22.78 o
  14   3  -7        766.96        843.30        69.81 o
  15   3  -7         71.16         60.58        31.58 o
  16   3  -7         61.55         63.24        30.75 o
  17   3  -7         24.61         15.25        22.41 o
   1   4  -7        437.76        540.03       105.33 o
   2   4  -7          6.16        522.81        97.64 o
   3   4  -7        469.16        474.13       135.54 o
   4   4  -7         11.00        265.97       121.12 o
   5   4  -7        262.27        320.87        79.75 o
   6   4  -7         33.07        137.06        51.86 o
   7   4  -7        251.43        242.65        41.35 o
   8   4  -7        105.34         95.56        35.40 o
   9   4  -7        145.07         93.12        36.68 o
  10   4  -7         56.73         36.76        18.47 o
  11   4  -7        217.22        162.22        41.06 o
   0   0  -6      12412.56      12334.67       728.50 o
   2   0  -6       1779.90       1752.50        78.84 o
   4   0  -6       9395.73       9223.09       392.95 o
   6   0  -6       2103.92       2243.78        98.51 o
   8   0  -6       1711.29       1625.61        94.22 o
  10   0  -6        149.42        150.83        23.79 o
  12   0  -6       3850.80       3962.80       194.86 o
  14   0  -6        301.75        328.49        51.31 o
  16   0  -6       2886.44       3140.33       234.50 o
  18   0  -6         81.35         67.16        29.38 o
  20   0  -6        581.35        616.74       116.80 o
  22   0  -6         15.48          4.72        26.20 o
   0   1  -6       1425.67       1418.74       146.32 o
   1   1  -6       1947.01       1941.64        53.80 o
   2   1  -6       1725.50       1756.93        93.64 o
   3   1  -6       1547.57       1415.24        34.13 o
   4   1  -6       1706.38       1705.21       110.08 o
   5   1  -6       4366.12       4000.54       198.11 o
   6   1  -6         13.16         15.67         4.74 o
   7   1  -6       2305.58       2225.18        74.09 o
   8   1  -6        343.24        348.07        20.88 o
   9   1  -6       1331.11       1300.01        53.55 o
  10   1  -6        558.22        548.29        30.20 o
  11   1  -6       1773.02       1788.39        75.77 o
  12   1  -6        441.17        422.62        43.77 o
  13   1  -6       1836.35       1886.07        83.86 o
  14   1  -6        254.62        238.11        32.34 o
  15   1  -6        253.63        270.34        27.45 o
  16   1  -6        162.95        169.95        26.54 o
  17   1  -6        607.56        644.18        61.17 o
  18   1  -6         27.41         21.90        17.15 o
  19   1  -6        432.34        418.49        55.67 o
  20   1  -6        250.63        245.43        48.26 o
  21   1  -6        581.36        550.08        74.03 o
  22   1  -6          1.12          1.07         5.44 o
   0   2  -6       1424.91       1381.62        94.07 o
   1   2  -6       1639.84       1695.32        68.45 o
   2   2  -6         12.62         13.33         7.06 o
   3   2  -6        551.03        572.37        77.57 o
   4   2  -6       2277.42       2456.17       115.43 o
   5   2  -6       1026.03       1323.31       241.92 o
   6   2  -6         33.53         45.35        21.48 o
   7   2  -6        292.38        303.55        26.83 o
   8   2  -6       3033.59       2963.31       114.72 o
   9   2  -6       2213.39       2179.36        97.01 o
  10   2  -6        583.91        542.57        26.99 o
  11   2  -6        997.49        917.28        44.38 o
  12   2  -6        286.54        256.82        24.51 o
  13   2  -6         33.46         36.72        14.75 o
  14   2  -6         10.73          4.97         7.73 o
  15   2  -6        220.54        208.67        35.03 o
  16   2  -6        801.76        758.55        65.78 o
  17   2  -6        444.17        414.25        49.58 o
  18   2  -6         20.62         19.85        13.22 o
  19   2  -6         71.82         63.04        20.50 o
  20   2  -6        304.06        266.87        38.43 o
  21   2  -6        212.09        166.28        30.75 o
   0   3  -6       1575.07       1379.84        79.64 o
   1   3  -6        143.45        122.62        10.45 o
   2   3  -6         13.11         41.98        35.75 o
   3   3  -6        362.67        493.24       191.56 o
   4   3  -6       2082.06       2005.48       120.85 o
   5   3  -6        277.62        512.73       114.70 o
   6   3  -6        256.19        317.33        43.80 o
   7   3  -6        179.42        252.63        44.02 o
   8   3  -6        839.98        965.67        74.81 o
   9   3  -6        132.35        261.65        98.93 o
  10   3  -6        102.88         99.66        23.59 o
  11   3  -6        128.93         96.84        13.86 o
  12   3  -6       1063.37       1122.89        87.08 o
  13   3  -6         24.95         17.16         9.43 o
  14   3  -6        115.04         80.35        14.39 o
  15   3  -6        152.32        140.83        41.48 o
  16   3  -6        532.36        603.15        84.42 o
  17   3  -6         87.36         77.54        30.69 o
  18   3  -6         16.17         -4.83        14.98 o
   1   4  -6        710.45        899.42       194.49 o
   2   4  -6          1.60        437.49       198.98 o
   3   4  -6        466.92        417.46        60.42 o
   4   4  -6         67.52        228.51        84.33 o
   5   4  -6        204.34        231.39        39.24 o
   6   4  -6         18.61         49.57        20.75 o
   7   4  -6        734.64        696.62        93.66 o
   8   4  -6         37.65        410.36       181.30 o
   9   4  -6        567.81        584.41        77.84 o
  10   4  -6          6.83         13.51        18.13 o
  11   4  -6        151.30        136.61        34.21 o
  12   4  -6         16.82          4.95         9.00 o
   2   0  -5      18545.00      18281.11       829.15 o
   4   0  -5        693.39        718.01        38.25 o
   6   0  -5      10276.54      10383.99       447.05 o
   8   0  -5       1173.04       1151.14        66.71 o
  10   0  -5       7220.11       7451.25       370.10 o
  12   0  -5         89.62         76.34        26.27 o
  14   0  -5       3488.38       3696.51       272.81 o
  16   0  -5        575.44        577.71        81.22 o
  18   0  -5       1487.74       1706.32       181.54 o
  20   0  -5        163.51        167.15        61.15 o
  22   0  -5        918.29       1061.86       138.15 o
   1   1  -5       5664.56       5484.05       155.99 o
   2   1  -5       4318.35       4362.85       137.25 o
   3   1  -5       2586.27       2656.97       232.24 o
   4   1  -5          6.12         10.37         3.51 o
   5   1  -5       4045.98       3944.28       108.70 o
   6   1  -5        470.14        478.54        28.09 o
   7   1  -5       7588.35       7646.67       229.02 o
   8   1  -5        685.36        703.58        29.95 o
   9   1  -5       3259.32       3233.79       113.68 o
  10   1  -5       1835.23       1852.94        79.94 o
  11   1  -5       2343.89       2342.58        85.31 o
  12   1  -5        437.17        437.95        35.38 o
  13   1  -5       3654.05       3693.90       145.52 o
  14   1  -5       1853.78       1927.94        92.25 o
  15   1  -5       1655.73       1723.73       109.16 o
  16   1  -5         48.10         45.51        17.52 o
  17   1  -5        693.13        683.09        56.50 o
  18   1  -5        145.60        137.54        28.21 o
  19   1  -5        755.62        815.27        76.18 o
  20   1  -5          7.75          2.62         8.33 o
  21   1  -5        216.88        207.95        40.25 o
  22   1  -5        224.43        203.22        46.31 o
  23   1  -5        407.91        424.24        65.20 o
   1   2  -5       2690.02       2694.90        78.54 o
   2   2  -5       5560.92       6311.92       443.92 o
   3   2  -5       1900.03       2151.05       206.59 o
   4   2  -5        183.12        263.69        53.10 o
   5   2  -5        963.39       1171.43       181.36 o
   6   2  -5       2198.72       2186.84        68.14 o
   7   2  -5       1623.89       1598.94        60.33 o
   8   2  -5         48.73         44.43         6.22 o
   9   2  -5       1217.26       1182.53        49.29 o
  10   2  -5       2849.49       2796.94       104.26 o
  11   2  -5        966.83        965.31        50.96 o
  12   2  -5        689.30        681.67        48.63 o
  13   2  -5        423.55        416.13        39.35 o
  14   2  -5       1323.20       1356.41        73.33 o
  15   2  -5        647.65        662.66        53.20 o
  16   2  -5          2.13         -1.88         6.52 o
  17   2  -5        259.61        246.52        30.90 o
  18   2  -5        488.00        469.43        49.40 o
  19   2  -5        198.67        189.05        35.07 o
  20   2  -5          9.69          4.20         9.34 o
  21   2  -5        232.25        206.63        38.20 o
   1   3  -5        366.34        307.51        24.75 o
   2   3  -5       1739.31       1788.23       117.83 o
   3   3  -5        128.59        125.36        12.78 o
   4   3  -5         24.74         12.56         8.70 o
   5   3  -5        539.58        565.73        39.73 o
   6   3  -5       2706.83       2867.00       121.23 o
   7   3  -5         15.96        163.05       130.05 o
   8   3  -5        306.81        227.54        34.79 o
   9   3  -5        129.84        155.46        20.60 o
  10   3  -5       1233.52       1185.89        61.39 o
  11   3  -5        164.60        158.97        19.32 o
  12   3  -5         38.82         26.50         9.01 o
  13   3  -5        205.75        169.29        20.31 o
  14   3  -5       1225.67       1100.36        98.16 o
  15   3  -5        220.82        171.29        32.06 o
  16   3  -5          5.56          2.55         7.86 o
  17   3  -5        142.24        115.05        26.32 o
  18   3  -5        771.02        848.32       121.67 o
   1   4  -5        646.28        509.18        37.93 o
   2   4  -5         19.98        594.98       228.08 o
   3   4  -5        898.59        772.72       101.10 o
   4   4  -5        128.72        858.49       155.01 o
   5   4  -5        849.45        876.86        72.81 o
   6   4  -5        132.11        398.16       108.52 o
   7   4  -5       1403.98       1357.06       142.47 o
   8   4  -5         66.51        153.79       126.52 o
   9   4  -5        259.84        195.09        64.55 o
  10   4  -5         22.93         33.36        18.39 o
  11   4  -5        367.65        330.48        58.14 o
  12   4  -5          6.12         10.99        15.37 o
   0   0  -4      24089.65      25984.46      1778.25 o
   2   0  -4        814.48        743.05        31.74 o
   4   0  -4       6602.69       6305.74       238.10 o
   6   0  -4       1661.30       1736.11        71.40 o
   8   0  -4       7474.82       7754.81       335.52 o
  10   0  -4         16.30         13.33         9.42 o
  12   0  -4       5159.85       5421.28       292.17 o
  14   0  -4        858.11        928.42       109.08 o
  16   0  -4       2002.04       2181.79       146.63 o
  18   0  -4        184.36        172.20        43.53 o
  20   0  -4       1795.81       2009.57       158.71 o
  22   0  -4         60.86         65.16        42.70 o
  24   0  -4        486.13        596.23       132.08 o
   0   1  -4        426.66        403.47        17.79 o
   1   1  -4       4512.66       3936.48       130.99 o
   2   1  -4        478.96        466.95        22.46 o
   3   1  -4       4152.82       3745.78       159.56 o
   4   1  -4       1268.12       1133.19        28.54 o
   5   1  -4       1554.13       1442.52        40.26 o
   6   1  -4         87.30         82.82         9.71 o
   7   1  -4       1997.01       1983.25        71.56 o
   8   1  -4        389.46        338.51        26.53 o
   9   1  -4       1693.11       1549.19        57.14 o
  10   1  -4         70.13         72.73        15.79 o
  11   1  -4       1833.80       1889.69        77.23 o
  12   1  -4        380.60        360.66        37.79 o
  13   1  -4        662.46        645.90        43.33 o
  14   1  -4        190.53        182.78        30.95 o
  15   1  -4        390.15        371.85        46.00 o
  16   1  -4        467.79        487.25        56.14 o
  17   1  -4       2132.26       2345.18       147.56 o
  18   1  -4        146.97        144.54        34.14 o
  19   1  -4        510.77        574.39        64.86 o
  20   1  -4         91.09         85.62        27.34 o
  21   1  -4        304.04        334.39        52.53 o
  22   1  -4        159.28        161.43        39.93 o
  23   1  -4        327.87        327.11        49.37 o
   0   2  -4        921.43        883.48        64.91 o
   1   2  -4        733.72        709.58        27.44 o
   2   2  -4        164.60        214.31        38.19 o
   3   2  -4       2795.61       3182.37       247.66 o
   4   2  -4       3884.42       4430.42       295.67 o
   5   2  -4       1750.40       1663.03        39.69 o
   6   2  -4         26.58         26.23         5.66 o
   7   2  -4        826.49        776.85        33.29 o
   8   2  -4       1405.34       1383.03        52.57 o
   9   2  -4       1113.14       1121.52        48.14 o
  10   2  -4         84.56         78.72        13.03 o
  11   2  -4        427.47        416.91        26.48 o
  12   2  -4        375.78        367.10        34.05 o
  13   2  -4        999.93       1014.36        56.60 o
  14   2  -4        144.45        139.83        22.58 o
  15   2  -4        160.89        145.66        20.64 o
  16   2  -4        756.97        762.41        58.93 o
  17   2  -4        565.61        574.30        52.60 o
  18   2  -4          8.60          4.29         7.62 o
  19   2  -4        127.58        115.75        30.28 o
  20   2  -4        564.53        616.16        69.00 o
  21   2  -4        153.51        146.80        34.60 o
   0   3  -4       2180.07       2261.89       125.61 o
   1   3  -4        106.55        112.95        20.57 o
   2   3  -4        409.15        397.94        30.79 o
   3   3  -4        126.74        210.67        86.29 o
   4   3  -4       2625.21       2862.79       119.25 o
   5   3  -4        941.19        962.25        59.85 o
   6   3  -4        146.80        493.02       113.12 o
   7   3  -4        828.23        834.64        35.05 o
   8   3  -4       1567.50       1672.15        61.17 o
   9   3  -4        182.88        195.49        28.53 o
  10   3  -4         42.79         31.17         5.92 o
  11   3  -4         28.04         25.25         9.23 o
  12   3  -4       1192.00       1115.80        48.73 o
  13   3  -4         79.64         53.39        13.36 o
  14   3  -4        155.16        137.63        16.85 o
  15   3  -4         78.52         66.58        18.78 o
  16   3  -4        717.66        782.10        54.24 o
  17   3  -4         39.41         13.69        15.78 o
  18   3  -4         11.76          2.60         5.94 o
   0   4  -4         26.23         21.80        14.97 o
   1   4  -4        581.42        503.09        31.09 o
   2   4  -4          7.86          5.81         8.15 o
   3   4  -4        688.34        622.31        41.05 o
   4   4  -4         29.06        318.52       143.34 o
   5   4  -4        708.31        650.73        61.28 o
   6   4  -4        135.44        434.30       159.09 o
   7   4  -4        333.37        236.74        62.19 o
   8   4  -4        106.79        164.99        58.84 o
   9   4  -4        198.09        211.80        61.96 o
  10   4  -4         44.52         26.63        12.18 o
  11   4  -4        314.60        274.57        64.52 o
  12   4  -4          7.27         12.88        10.82 o
  13   4  -4        314.91        284.19        40.40 o
   2   0  -3       9115.26       8822.81       325.72 o
   4   0  -3       1609.75       1612.17        57.36 o
   6   0  -3      19061.95      19901.57      1009.09 o
   8   0  -3       3478.86       3708.08       158.08 o
  10   0  -3       7133.52       7704.46       383.37 o
  12   0  -3        224.60        216.40        36.07 o
  14   0  -3       8559.81       9786.49       543.47 o
  16   0  -3        990.29       1087.79       102.07 o
  18   0  -3       1940.13       2061.19       199.04 o
  20   0  -3        459.95        510.43        96.99 o
  22   0  -3        813.58        968.39       114.05 o
  24   0  -3         59.64         65.10        47.52 o
   1   1  -3       8142.96       7216.30       229.35 o
   2   1  -3        772.18        714.00        29.73 o
   3   1  -3       4726.85       4435.43       132.82 o
   4   1  -3        942.62        868.37        24.57 o
   5   1  -3       3465.32       3396.69        93.72 o
   6   1  -3       1150.39       1111.07        41.58 o
   7   1  -3       2809.39       2701.80        86.88 o
   8   1  -3         16.74         19.42         6.69 o
   9   1  -3       1935.17       1886.30        77.42 o
  10   1  -3       2859.61       2874.21        99.51 o
  11   1  -3       5364.55       5452.89       189.17 o
  12   1  -3        248.40        259.80        23.95 o
  13   1  -3        746.70        725.83        56.48 o
  14   1  -3        236.65        234.70        33.90 o
  15   1  -3       1472.78       1536.68        99.98 o
  16   1  -3         64.47         60.81        17.14 o
  17   1  -3       1543.97       1726.53       114.92 o
  18   1  -3         21.72         25.85        18.82 o
  19   1  -3        726.26        755.57        87.34 o
  20   1  -3         17.38         15.59        14.14 o
  21   1  -3        423.39        466.87        65.76 o
  22   1  -3        380.51        448.39        65.86 o
  23   1  -3        188.29        177.76        38.16 o
   1   2  -3       2585.42       2471.40        78.36 o
   2   2  -3       1998.33       2203.72       291.13 o
   3   2  -3       3700.58       3983.57       168.07 o
   4   2  -3        467.74        490.77        24.78 o
   5   2  -3        774.95        760.90        32.87 o
   6   2  -3       2484.24       2468.03        80.61 o
   7   2  -3        843.14        875.24        42.23 o
   8   2  -3          6.11          4.99         5.26 o
   9   2  -3       1399.78       1470.47        60.64 o
  10   2  -3       2224.16       2199.94        83.84 o
  11   2  -3       1150.42       1118.48        55.34 o
  12   2  -3          2.18          0.13         4.34 o
  13   2  -3        856.36        835.61        52.97 o
  14   2  -3       1761.44       1834.93        87.38 o
  15   2  -3        703.86        676.15        56.09 o
  16   2  -3         18.01         15.40         9.78 o
  17   2  -3        259.98        243.41        43.34 o
  18   2  -3        549.20        563.74        59.62 o
  19   2  -3        397.40        410.35        56.36 o
  20   2  -3        125.40        125.84        40.33 o
  21   2  -3        147.60        155.30        36.24 o
  22   2  -3        311.02        293.67        54.51 o
   1   3  -3        334.92        372.69        40.59 o
   2   3  -3       2496.74       2609.60       122.98 o
   3   3  -3        955.29       1096.71        66.23 o
   4   3  -3        208.63        248.23        25.44 o
   5   3  -3         21.03         14.71         8.20 o
   6   3  -3       4292.64       4474.94       145.80 o
   7   3  -3        431.30        588.86        66.59 o
   8   3  -3        131.78        127.87        12.99 o
   9   3  -3        367.35        322.81        21.48 o
  10   3  -3       1542.81       1609.51        71.28 o
  11   3  -3        300.64        267.94        26.43 o
  12   3  -3          4.92          1.44         3.82 o
  13   3  -3        284.53        242.99        23.17 o
  14   3  -3        915.88        920.41        66.81 o
  15   3  -3         27.44         14.25         8.87 o
  16   3  -3         22.58         20.99        12.34 o
  17   3  -3         53.47         41.79        13.65 o
  18   3  -3        577.62        573.32        66.86 o
  19   3  -3         57.65         35.84        23.53 o
   1   4  -3        460.75        451.47        33.38 o
   2   4  -3         42.17         23.56        11.72 o
   3   4  -3        256.03        290.95        27.89 o
   4   4  -3         84.99        163.26        49.53 o
   5   4  -3        749.59        735.50        43.04 o
   6   4  -3         27.67         31.64        26.78 o
   7   4  -3        721.97        671.66        79.49 o
   8   4  -3         55.53         55.95        62.09 o
   9   4  -3        775.68        799.44        99.55 o
  10   4  -3          3.88         49.03        34.84 o
  11   4  -3        405.69        352.71        58.03 o
  12   4  -3          3.99          9.61         9.31 o
  13   4  -3        240.73        263.64        43.12 o
   2   0  -2       1686.75       1533.17        43.41 o
   4   0  -2      18453.80      19759.30       908.04 o
   6   0  -2        451.37        401.23        28.07 o
   8   0  -2      11187.96      11627.29       509.82 o
  10   0  -2       1900.51       2168.37       113.24 o
  12   0  -2       5959.57       6202.60       313.47 o
  14   0  -2         59.43         53.69        20.18 o
  16   0  -2       1998.49       2165.99       188.42 o
  18   0  -2         54.17         57.72        35.12 o
  20   0  -2       1018.77       1241.02       152.74 o
  22   0  -2         29.45         33.43        33.24 o
  24   0  -2       1605.44       2095.86       196.19 o
   0   1  -2       8678.83       7740.10       462.07 o
   1   1  -2      23722.92      24353.41       830.63 o
   2   1  -2       6814.02       6331.32       146.59 o
   3   1  -2       4122.18       3864.27        91.55 o
   4   1  -2       1310.89       1291.77        34.20 o
   5   1  -2       4475.92       4383.89       117.87 o
   6   1  -2        893.15        915.54        31.97 o
   7   1  -2       7411.45       7825.60       232.95 o
   8   1  -2       3118.79       3097.62        95.86 o
   9   1  -2       2352.02       2301.31        79.63 o
  10   1  -2        319.14        332.88        29.35 o
  11   1  -2       1002.30       1003.97        55.80 o
  12   1  -2        472.42        439.25        35.08 o
  13   1  -2       2299.63       2264.55       100.19 o
  14   1  -2         28.57         15.27        10.78 o
  15   1  -2        697.86        677.44        49.66 o
  16   1  -2        615.43        626.28        63.82 o
  17   1  -2       1207.55       1257.54        92.13 o
  18   1  -2        419.27        420.82        52.31 o
  19   1  -2        605.69        645.03        58.70 o
  20   1  -2        227.88        224.18        47.99 o
  21   1  -2        704.29        784.84        83.57 o
  22   1  -2         35.19         41.04        19.79 o
  23   1  -2        192.39        174.36        46.01 o
  24   1  -2         40.25         15.15        42.87 o
   0   2  -2       1700.02       1971.82       183.94 o
   1   2  -2       1465.89       1436.12        47.82 o
   2   2  -2        604.83        654.74        31.07 o
   3   2  -2       5238.10       6044.31       457.15 o
   4   2  -2       9724.13       9852.17       302.74 o
   5   2  -2         28.05         23.14         9.74 o
   6   2  -2        181.34        185.88        17.61 o
   7   2  -2       1030.59       1045.89        39.51 o
   8   2  -2       2031.07       2046.38        72.83 o
   9   2  -2       1011.01       1019.02        51.19 o
  10   2  -2          1.54          1.39         4.30 o
  11   2  -2        632.51        607.16        44.85 o
  12   2  -2       1200.31       1230.17        66.63 o
  13   2  -2       1010.19       1029.87        54.95 o
  14   2  -2         16.90         15.24         9.60 o
  15   2  -2        231.31        215.91        30.95 o
  16   2  -2       1548.02       1561.37        91.11 o
  17   2  -2        866.54        900.07        68.79 o
  18   2  -2        115.94         96.00        26.09 o
  19   2  -2        727.59        736.05        72.53 o
  20   2  -2        495.38        482.29        56.60 o
  21   2  -2        430.25        378.65        61.86 o
  22   2  -2         10.88         -0.14         9.18 o
   0   3  -2       2508.99       2521.11       123.60 o
   1   3  -2        183.46        305.37        52.25 o
   2   3  -2         66.37         60.80        15.18 o
   3   3  -2        550.63        653.79        91.41 o
   4   3  -2       3460.84       3670.32       139.35 o
   5   3  -2         85.26        331.01        71.65 o
   6   3  -2        452.68        457.87        30.64 o
   7   3  -2        521.43        593.44        28.61 o
   8   3  -2       1358.58       1342.17        48.61 o
   9   3  -2        219.92        317.94        51.38 o
  10   3  -2         49.43         44.00        11.09 o
  11   3  -2        234.09        221.49        26.40 o
  12   3  -2        988.12       1041.25        60.47 o
  13   3  -2         12.53         11.58         9.77 o
  14   3  -2         59.49         40.03        12.46 o
  15   3  -2         66.97         58.54        18.22 o
  16   3  -2        921.20        934.01        64.80 o
  17   3  -2         41.12         28.52        13.37 o
  18   3  -2         41.64         27.58        11.60 o
  19   3  -2         65.64         39.41        16.37 o
   0   4  -2        222.59        825.68       292.20 o
   1   4  -2       1270.33       1246.91        64.68 o
   2   4  -2        118.35        200.33        86.43 o
   3   4  -2        446.31        436.58        29.47 o
   4   4  -2         38.75        122.28        56.10 o
   5   4  -2        849.37        834.26        46.40 o
   6   4  -2          5.42          4.55         8.72 o
   7   4  -2        479.05        479.97        37.17 o
   8   4  -2          8.35          3.69         5.57 o
   9   4  -2        484.25        427.45        74.99 o
  10   4  -2         27.36         38.89        20.82 o
  11   4  -2        434.91        386.15        62.30 o
  12   4  -2         16.34          9.15         7.13 o
  13   4  -2        698.36        643.07        54.66 o
  14   4  -2         42.72         31.10        21.84 o
   4   0  -1       1012.05        957.52        35.79 o
   6   0  -1       9076.76       9419.59       429.31 o
   8   0  -1       2985.67       3245.74       170.18 o
  10   0  -1       9277.42       9962.86       466.48 o
  12   0  -1        259.57        267.74        44.88 o
  14   0  -1       2925.05       3054.02       205.89 o
  16   0  -1         29.68         35.60        17.94 o
  18   0  -1       2222.05       2482.15       223.70 o
  20   0  -1        120.15        171.92        59.11 o
  22   0  -1        695.48        899.36       150.97 o
  24   0  -1         20.66         55.07        42.47 o
   1   1  -1       1573.39       1502.88        33.64 o
   2   1  -1      12646.02      12411.87       353.48 o
   3   1  -1       7003.53       6795.73       182.61 o
   4   1  -1        752.20        737.35        26.61 o
   5   1  -1       2302.84       2187.78        64.36 o
   6   1  -1        738.07        734.50        28.27 o
   7   1  -1       7448.06       7741.23       236.25 o
   8   1  -1        732.90        796.70        39.00 o
   9   1  -1       1782.66       1698.92        62.09 o
  10   1  -1        839.05        786.10        46.55 o
  11   1  -1       2255.42       2202.16        86.82 o
  12   1  -1         16.04         10.62         8.72 o
  13   1  -1       1975.75       2012.48        95.73 o
  14   1  -1        602.78        608.41        49.63 o
  15   1  -1       1771.99       1894.98        98.36 o
  16   1  -1        111.80        112.98        21.82 o
  17   1  -1        603.19        635.81        55.67 o
  18   1  -1        179.40        155.50        34.81 o
  19   1  -1        901.64        999.50        80.50 o
  20   1  -1         12.84         18.59        16.16 o
  21   1  -1        198.81        198.07        39.31 o
  22   1  -1        229.45        267.12        53.84 o
  23   1  -1        328.09        360.54        57.00 o
  24   1  -1          9.65         10.93        13.24 o
   1   2  -1        584.78        563.70        29.82 o
   2   2  -1       2596.48       2635.57        89.42 o
   3   2  -1       3805.85       4144.42       102.69 o
   4   2  -1       2112.21       2186.51        68.09 o
   5   2  -1       1032.66       1168.35        46.64 o
   6   2  -1       1789.39       1743.06        52.61 o
   7   2  -1       1254.63       1335.50        50.16 o
   8   2  -1         10.21         21.76         6.51 o
   9   2  -1        655.33        646.10        38.56 o
  10   2  -1       2031.10       2040.55        80.41 o
  11   2  -1       1150.77       1153.53        53.88 o
  12   2  -1         26.36         19.74         8.40 o
  13   2  -1        490.44        467.69        41.18 o
  14   2  -1        796.70        797.82        57.27 o
  15   2  -1        319.31        322.47        39.29 o
  16   2  -1         98.66         91.73        22.89 o
  17   2  -1        218.06        220.67        39.80 o
  18   2  -1       1039.76       1103.26        93.56 o
  19   2  -1         51.93         47.56        25.63 o
  20   2  -1         65.75         58.54        27.66 o
  21   2  -1         63.05         53.13        26.44 o
  22   2  -1        225.54        203.96        47.92 o
   1   3  -1        380.80        563.39        94.19 o
   2   3  -1       1834.13       1948.21        70.53 o
   3   3  -1        335.57        597.60        71.51 o
   4   3  -1        109.94        129.37        17.78 o
   5   3  -1         22.85         26.50        10.07 o
   6   3  -1       2534.78       2640.65        80.58 o
   7   3  -1        302.03        331.48        26.56 o
   8   3  -1         13.77         24.65         9.06 o
   9   3  -1        154.79        155.75        20.14 o
  10   3  -1       1827.65       1928.31        92.48 o
  11   3  -1        122.63        107.15        18.92 o
  12   3  -1          1.32          1.51         3.63 o
  13   3  -1         72.27         56.74        13.71 o
  14   3  -1        794.48        872.11        57.19 o
  15   3  -1        128.39         99.32        22.70 o
  16   3  -1         23.38         11.72        10.75 o
  17   3  -1         70.04         61.31        17.72 o
  18   3  -1        653.38        671.08        58.81 o
  19   3  -1         30.44         26.23        15.44 o
   1   4  -1        828.74        861.05        49.92 o
   2   4  -1          8.23        107.04        50.68 o
   3   4  -1        444.92        473.92        37.71 o
   4   4  -1          0.43        135.18        59.05 o
   5   4  -1        551.76        607.10        41.38 o
   6   4  -1          3.40          9.58         7.53 o
   7   4  -1        811.96        847.41        43.29 o
   8   4  -1          5.39         13.74         9.62 o
   9   4  -1        424.32        423.23        41.22 o
  10   4  -1          2.20          3.31         5.42 o
  11   4  -1        381.23        340.89        55.87 o
  12   4  -1          4.45         -0.56         7.18 o
  13   4  -1        429.32        393.27        37.97 o
  14   4  -1         12.89         -2.62         7.42 o
   4   0   0       5226.04       4865.22       198.80 o
   6   0   0         19.37         25.64         9.02 o
   8   0   0       9249.19       9405.91       426.96 o
  10   0   0        343.81        341.94        35.99 o
  12   0   0       5992.21       6198.83       306.90 o
  14   0   0        264.12        286.20        51.85 o
  16   0   0       2505.33       2702.15       177.79 o
  18   0   0         12.79         15.44        21.17 o
  20   0   0       2624.87       3109.84       240.96 o
  22   0   0          1.97          0.44        11.55 o
  24   0   0        384.48        387.01       107.32 o
   0   1   0        319.81        291.21        23.02 o
   1   1   0       2363.60       2293.13        52.92 o
   2   1   0       5187.85       5014.80       124.07 o
   3   1   0      27060.39      30111.36      1121.71 o
   4   1   0         91.63         82.66         7.73 o
   5   1   0       6229.96       5899.16       156.00 o
   6   1   0        461.42        445.82        21.42 o
   7   1   0       3046.49       3021.17        87.96 o
   8   1   0       2661.48       2747.46        90.20 o
   9   1   0       1737.35       1637.57        58.95 o
  10   1   0          2.41         -1.85         4.59 o
  11   1   0       4324.09       4363.23       156.14 o
  12   1   0        510.71        490.99        41.37 o
  13   1   0       1962.10       2107.32       118.32 o
  14   1   0         26.69         16.28        11.64 o
  15   1   0       1607.84       1708.45       111.22 o
  16   1   0        575.24        586.96        53.42 o
  17   1   0        920.93        967.65        83.70 o
  18   1   0          2.70          1.09         7.46 o
  19   1   0        359.71        391.44        49.35 o
  20   1   0        341.73        345.45        51.37 o
  21   1   0        640.38        650.20        57.36 o
  22   1   0         16.01         20.04        16.36 o
  23   1   0        401.29        387.43        70.20 o
  24   1   0         65.30         58.44        28.85 o
   0   2   0       3622.01       3457.65       268.49 o
   1   2   0       1144.75       1575.73       147.17 o
   2   2   0        247.78        258.53        16.14 o
   3   2   0        961.48        939.63        31.70 o
   4   2   0       4958.19       4844.96       140.72 o
   5   2   0       7852.34       8120.54       253.16 o
   6   2   0       1675.13       1839.93        80.74 o
   7   2   0       3052.55       3024.03        96.92 o
   8   2   0       3989.41       4095.16       133.21 o
   9   2   0       1463.58       1442.31        62.11 o
  10   2   0        109.26         96.84        15.23 o
  11   2   0        425.76        405.19        34.09 o
  12   2   0       1236.16       1222.81        71.06 o
  13   2   0        874.27        867.48        55.26 o
  14   2   0         18.99         12.08         8.82 o
  15   2   0        983.52        955.09        65.05 o
  16   2   0        653.61        639.47        60.37 o
  17   2   0        866.66        908.89        71.08 o
  18   2   0         26.78         23.37        13.22 o
  19   2   0         11.44          4.97         9.29 o
  20   2   0        307.58        300.76        42.91 o
  21   2   0        287.35        276.50        47.55 o
  22   2   0         21.82         11.24        13.14 o
   0   3   0       3467.17       3674.00       165.11 o
   1   3   0        199.99        539.64        77.96 o
   2   3   0        384.19        518.96        50.12 o
   3   3   0       1369.71       1700.83       125.77 o
   4   3   0       3415.97       3665.70       140.91 o
   5   3   0        498.07        650.97        73.84 o
   6   3   0         25.93         30.01         8.21 o
   7   3   0        188.48        223.30        23.33 o
   8   3   0       1786.23       1957.81        76.30 o
   9   3   0        100.05        193.92        41.30 o
  10   3   0         35.48         33.22        12.09 o
  11   3   0        234.05        222.09        23.18 o
  12   3   0       1766.68       1874.60        92.24 o
  13   3   0        193.59        163.43        24.49 o
  14   3   0        322.82        291.98        32.95 o
  15   3   0        330.32        304.74        40.65 o
  16   3   0        972.04        994.44        73.07 o
  17   3   0        138.71        105.47        24.44 o
  18   3   0          2.82          5.44         8.25 o
  19   3   0          7.01         -3.16         6.42 o
   0   4   0         17.11        233.54        71.83 o
   1   4   0        725.69        773.39        44.87 o
   2   4   0          1.90         52.69        24.45 o
   3   4   0        830.40        932.96        50.46 o
   4   4   0          8.03         17.27        12.10 o
   5   4   0        604.32        672.65        44.13 o
   6   4   0          0.06          4.24         9.01 o
   7   4   0        426.75        467.24        32.43 o
   8   4   0         18.38         12.13         8.05 o
   9   4   0        489.00        547.90        37.25 o
  10   4   0          6.68         -0.73         4.94 o
  11   4   0         55.77         60.03        14.42 o
  12   4   0         42.67         25.97        10.10 o
  13   4   0        266.61        216.62        20.27 o
  14   4   0         55.19         34.39        16.24 o
   4   0   1        991.76        932.96        35.56 o
   6   0   1       9384.94       9718.67       437.74 o
   8   0   1       2904.09       3044.40       131.88 o
  10   0   1       9379.62      10038.85       488.05 o
  12   0   1        270.42        268.11        36.22 o
  14   0   1       3053.29       3173.75       184.05 o
  16   0   1         20.68         19.04        22.72 o
  18   0   1       2501.04       2797.66       175.33 o
  20   0   1        106.40        143.44        57.39 o
  22   0   1        714.25        963.21       106.20 o
  24   0   1         17.33         35.59        43.62 o
   2   1   1      13743.60      13868.05       398.21 o
   3   1   1       8470.41       8169.26       212.94 o
   4   1   1        741.07        713.19        23.14 o
   5   1   1       2587.73       2511.35        67.46 o
   6   1   1        442.69        439.09        23.54 o
   7   1   1       8154.57       8335.47       243.65 o
   8   1   1        758.67        792.19        35.99 o
   9   1   1       1965.99       1886.89        64.76 o
  10   1   1        840.18        791.31        48.16 o
  11   1   1       2190.64       2172.07        93.95 o
  12   1   1         16.88          7.95         7.38 o
  13   1   1       2020.61       2013.48        90.03 o
  14   1   1        589.95        574.82        45.28 o
  15   1   1       1846.80       1906.25        97.28 o
  16   1   1        128.57        126.61        22.11 o
  17   1   1        557.87        597.12        49.63 o
  18   1   1        278.12        272.07        33.35 o
  19   1   1        849.56        957.50        93.28 o
  20   1   1          8.42         10.44        13.96 o
  21   1   1        199.50        218.29        43.89 o
  22   1   1        214.27        224.09        53.72 o
  23   1   1        380.85        420.35        50.23 o
  24   1   1          8.77          7.01        14.51 o
   1   2   1        634.35        613.31        24.72 o
   2   2   1       2841.33       2808.39        81.69 o
   3   2   1       3489.20       3592.30       125.54 o
   4   2   1       2113.94       2171.06        69.02 o
   5   2   1       1092.88       1146.45        43.20 o
   6   2   1       1971.81       2084.51        67.89 o
   7   2   1       1188.20       1186.70        49.92 o
   8   2   1          8.80         12.63         6.48 o
   9   2   1        762.01        733.39        32.04 o
  10   2   1       2107.25       2057.82        82.46 o
  11   2   1       1170.10       1178.24        63.33 o
  12   2   1         24.83          9.59         8.92 o
  13   2   1        556.89        534.94        41.79 o
  14   2   1        822.88        808.95        61.56 o
  15   2   1        251.73        264.68        40.20 o
  16   2   1        101.68         87.51        23.62 o
  17   2   1        225.55        221.85        40.74 o
  18   2   1       1179.87       1283.51       100.18 o
  19   2   1         74.01         72.82        25.91 o
  20   2   1         72.74         66.39        27.46 o
  21   2   1         91.51         85.32        23.84 o
  22   2   1        235.16        199.42        47.36 o
   1   3   1        453.18        740.13        66.48 o
   2   3   1       2076.36       2154.78        76.25 o
   3   3   1        243.69        579.33       106.48 o
   4   3   1        102.75        144.29        15.10 o
   5   3   1         29.70         26.36         7.53 o
   6   3   1       2492.47       2700.71       113.18 o
   7   3   1        268.48        293.17        43.86 o
   8   3   1         17.85         26.72         9.64 o
   9   3   1        132.91        134.51        19.90 o
  10   3   1       1818.70       1937.19        82.92 o
  11   3   1        106.66        115.70        17.21 o
  12   3   1          4.70         -1.16         4.21 o
  13   3   1         35.80         32.22        13.79 o
  14   3   1        732.83        769.64        57.72 o
  15   3   1        129.63        109.89        20.55 o
  16   3   1         23.41         17.25        12.88 o
  17   3   1         76.90         59.00        21.34 o
  18   3   1        639.90        650.29        68.69 o
  19   3   1         32.04         18.70        16.78 o
   1   4   1        869.59        879.77        50.18 o
   2   4   1          8.17         71.43        23.94 o
   3   4   1        518.10        562.48        36.31 o
   4   4   1          0.20        166.63        40.44 o
   5   4   1        588.23        650.74        43.06 o
   6   4   1          3.33          8.55         7.91 o
   7   4   1        785.40        809.61        50.24 o
   8   4   1          4.23          3.92         7.69 o
   9   4   1        451.65        459.97        28.36 o
  10   4   1          1.96          9.03         6.17 o
  11   4   1        421.84        420.37        34.35 o
  12   4   1          5.01         -2.97         4.97 o
  13   4   1        489.43        418.01        46.37 o
  14   4   1         12.26          3.00         6.54 o
   2   0   2       1675.73       1648.05        64.43 o
   4   0   2      17302.14      18113.04       827.21 o
   6   0   2        423.24        361.50        34.48 o
   8   0   2       9324.52       9424.22       429.48 o
  10   0   2       1969.70       2182.84       112.03 o
  12   0   2       5614.83       5780.48       282.24 o
  14   0   2         41.98         26.64        24.40 o
  16   0   2       2270.85       2449.09       164.25 o
  18   0   2         71.64         63.86        34.47 o
  20   0   2        867.76       1025.64       121.43 o
  22   0   2         28.01         30.62        33.34 o
  24   0   2       1499.94       1989.59       192.30 o
   0   1   2       8122.79       7690.24       266.83 o
   1   1   2      23309.14      23878.84       815.73 o
   2   1   2       6808.75       6656.36       187.37 o
   3   1   2       4015.55       3803.22        93.04 o
   4   1   2       1181.87       1145.28        37.12 o
   5   1   2       4518.99       4265.12       106.45 o
   6   1   2        882.71        909.36        33.78 o
   7   1   2       7117.95       7248.86       230.22 o
   8   1   2       3035.07       3069.85        99.95 o
   9   1   2       2158.67       2122.71        78.81 o
  10   1   2        326.13        341.92        30.27 o
  11   1   2        855.26        851.65        46.48 o
  12   1   2        518.45        511.98        36.61 o
  13   1   2       2398.30       2422.92       116.23 o
  14   1   2         36.01         23.57        12.73 o
  15   1   2        648.90        630.50        53.13 o
  16   1   2        534.46        523.39        61.99 o
  17   1   2        820.82        854.32        87.42 o
  18   1   2        415.09        409.78        49.74 o
  19   1   2        553.76        580.02        57.66 o
  20   1   2        230.97        241.74        40.76 o
  21   1   2        720.12        821.91        78.60 o
  22   1   2         27.15         30.63        22.35 o
  23   1   2        137.46        135.81        40.56 o
  24   1   2         28.43          2.65        50.70 o
   0   2   2       1409.94       1399.85        70.47 o
   1   2   2       1355.76       1476.19        65.10 o
   2   2   2        604.28        766.40        68.89 o
   3   2   2       4560.09       4678.60       162.38 o
   4   2   2       9157.98       9635.99       351.80 o
   5   2   2        144.18        126.27        10.41 o
   6   2   2        178.57        193.52        14.85 o
   7   2   2       1122.36       1133.01        42.45 o
   8   2   2       2183.77       2228.55        73.54 o
   9   2   2       1025.85       1035.70        46.94 o
  10   2   2          2.84          1.67         4.30 o
  11   2   2        683.13        660.94        35.16 o
  12   2   2       1133.01       1121.88        65.04 o
  13   2   2        981.31        980.21        61.47 o
  14   2   2         13.01          5.43         9.41 o
  15   2   2        291.03        276.07        29.91 o
  16   2   2       1527.99       1574.57        95.67 o
  17   2   2        844.68        898.08        69.85 o
  18   2   2        112.46         88.27        26.96 o
  19   2   2        636.38        634.92        71.95 o
  20   2   2        355.16        341.44        53.43 o
  21   2   2        476.23        450.14        57.06 o
  22   2   2         11.48          7.63         9.50 o
   0   3   2       2438.59       2487.36       116.67 o
   1   3   2        223.50        404.42        73.21 o
   2   3   2         63.49         91.59        11.83 o
   3   3   2        611.79        666.50        50.49 o
   4   3   2       3418.90       3629.73       116.10 o
   5   3   2         32.68        299.38       103.05 o
   6   3   2        477.47        454.14        35.83 o
   7   3   2        444.72        552.30        43.05 o
   8   3   2       1298.09       1455.46        75.12 o
   9   3   2        218.55        316.28        41.64 o
  10   3   2         41.65         35.48        11.78 o
  11   3   2        282.64        269.04        25.62 o
  12   3   2        873.13        907.01        54.99 o
  13   3   2         27.12         23.00        10.03 o
  14   3   2         68.24         48.02        15.00 o
  15   3   2         62.33         58.16        17.41 o
  16   3   2        899.81        921.23        64.24 o
  17   3   2         48.47         37.34        17.26 o
  18   3   2         40.87         38.61        15.66 o
  19   3   2         57.84         47.82        17.59 o
   0   4   2        220.33        406.72        44.15 o
   1   4   2       1236.60       1204.17        57.84 o
   2   4   2        117.49        294.11        39.43 o
   3   4   2        328.53        347.84        28.12 o
   4   4   2         40.88        121.41        30.58 o
   5   4   2        738.27        711.50        39.92 o
   6   4   2          6.85         29.55        16.98 o
   7   4   2        502.31        505.83        31.63 o
   8   4   2          7.99         -1.96         4.42 o
   9   4   2        533.60        516.79        31.91 o
  10   4   2         22.96         13.88         6.12 o
  11   4   2        374.62        380.93        29.65 o
  12   4   2         17.66          6.42         7.40 o
  13   4   2        664.64        674.90        76.06 o
  14   4   2         49.21         32.47        22.91 o
   2   0   3      10772.03      10228.26       357.01 o
   4   0   3       1573.64       1573.07        56.20 o
   6   0   3      19347.56      20364.44      1025.35 o
   8   0   3       3517.74       3758.61       157.37 o
  10   0   3       8324.37       8643.48       428.98 o
  12   0   3        216.27        197.98        36.73 o
  14   0   3       8345.57       8939.25       514.46 o
  16   0   3       1077.20       1170.70       122.82 o
  18   0   3       2277.92       2460.87       208.38 o
  20   0   3        426.53        486.34        96.64 o
  22   0   3        867.35       1020.08       113.88 o
  24   0   3         41.61         50.65        46.73 o
   1   1   3       8204.68       6501.21       329.36 o
   2   1   3        860.29        819.48        30.19 o
   3   1   3       4756.69       4567.36       125.86 o
   4   1   3        939.07        901.73        26.49 o
   5   1   3       3596.42       3453.73        91.30 o
   6   1   3       1136.25       1095.37        42.86 o
   7   1   3       2678.63       2585.49        86.81 o
   8   1   3         15.84         20.07         6.32 o
   9   1   3       2229.09       2232.30        77.02 o
  10   1   3       2784.52       2770.00       101.57 o
  11   1   3       5455.34       5556.33       195.81 o
  12   1   3        232.91        230.94        23.64 o
  13   1   3        789.18        781.07        51.97 o
  14   1   3        222.44        233.07        30.19 o
  15   1   3       1590.66       1623.30        92.29 o
  16   1   3         60.40         52.22        16.81 o
  17   1   3       1615.17       1749.41       113.90 o
  18   1   3         54.65         63.25        16.55 o
  19   1   3        919.29        979.44        82.03 o
  20   1   3         11.89          9.93        13.97 o
  21   1   3        508.75        549.34        67.72 o
  22   1   3        386.80        463.64        72.34 o
  23   1   3        183.76        176.83        34.31 o
   1   2   3       2563.39       2495.85        60.20 o
   2   2   3       2012.60       1975.43        87.99 o
   3   2   3       4286.03       4404.66       123.15 o
   4   2   3        475.33        480.05        27.49 o
   5   2   3       1039.14       1070.59        70.02 o
   6   2   3       2761.13       2761.84        81.75 o
   7   2   3        858.11        827.85        36.22 o
   8   2   3          4.49          5.86         4.86 o
   9   2   3       1400.78       1442.82        57.86 o
  10   2   3       1971.10       1915.72        79.29 o
  11   2   3       1225.70       1260.75        64.17 o
  12   2   3          1.38         -1.51         4.42 o
  13   2   3        791.19        727.03        48.32 o
  14   2   3       1782.51       1806.29        89.93 o
  15   2   3        673.40        653.39        59.64 o
  16   2   3         14.96          5.47         9.71 o
  17   2   3        304.06        272.74        35.55 o
  18   2   3        604.97        608.24        59.98 o
  19   2   3        337.80        342.97        54.87 o
  20   2   3        129.48        125.49        35.38 o
  21   2   3        122.47        121.58        35.20 o
  22   2   3        382.07        375.21        57.72 o
   1   3   3        283.37        693.24       117.19 o
   2   3   3       2619.94       2849.14        88.34 o
   3   3   3       1038.93       1417.57       114.23 o
   4   3   3        198.77        289.05        31.28 o
   5   3   3         28.44         14.03         8.40 o
   6   3   3       4535.13       4731.86       166.13 o
   7   3   3        498.84        725.24       119.80 o
   8   3   3        117.89        184.07        45.25 o
   9   3   3        374.34        322.86        33.23 o
  10   3   3       1566.82       1653.07        86.21 o
  11   3   3        311.35        322.27        34.49 o
  12   3   3          4.46          3.62         4.71 o
  13   3   3        257.49        223.09        30.09 o
  14   3   3       1029.44       1044.79        52.45 o
  15   3   3         28.30         14.29         9.72 o
  16   3   3         32.43         22.02        11.07 o
  17   3   3         53.43         34.79        15.45 o
  18   3   3        585.11        562.39        50.49 o
  19   3   3         67.01         57.21        23.79 o
   1   4   3        545.69        547.67        30.63 o
   2   4   3         39.62         56.23        10.33 o
   3   4   3        247.00        281.56        25.45 o
   4   4   3         82.05        244.04        49.70 o
   5   4   3        816.56        817.24        39.73 o
   6   4   3         29.82         14.91        10.17 o
   7   4   3        581.23        590.69        34.24 o
   8   4   3         57.45         23.73        11.40 o
   9   4   3        794.82        808.69        59.03 o
  10   4   3          4.08          3.23         8.62 o
  11   4   3        408.13        447.25        56.73 o
  12   4   3          2.82         -3.37        10.88 o
  13   4   3        252.41        237.14        43.45 o
   0   0   4      22976.34      24814.26      1706.85 o
   2   0   4        827.31        717.41        30.92 o
   4   0   4       6501.68       6211.36       246.45 o
   6   0   4       1710.26       1804.35        71.45 o
   8   0   4       7683.29       8038.32       360.02 o
  10   0   4         13.23         12.29         9.33 o
  12   0   4       5282.90       5431.58       264.10 o
  14   0   4        783.66        821.70        84.21 o
  16   0   4       1099.02       1126.08       150.67 o
  18   0   4        148.42        133.69        43.37 o
  20   0   4       1743.18       2003.74       181.02 o
  22   0   4         68.73         51.09        42.41 o
  24   0   4        493.92        650.37       104.73 o
   0   1   4        197.74        185.49        27.24 o
   1   1   4       4408.47       4210.55        98.85 o
   2   1   4        483.18        515.70        27.48 o
   3   1   4       4142.35       3995.83       130.98 o
   4   1   4       1188.69       1040.42        33.49 o
   5   1   4       1305.95       1255.59        41.14 o
   6   1   4         80.39         79.75        11.75 o
   7   1   4       2049.28       2051.26        65.92 o
   8   1   4        427.35        372.36        22.58 o
   9   1   4       1657.51       1551.18        57.33 o
  10   1   4         73.94         77.42        13.86 o
  11   1   4       1782.09       1792.68        73.36 o
  12   1   4        534.06        527.81        36.12 o
  13   1   4        529.60        520.67        40.92 o
  14   1   4        195.41        190.07        29.79 o
  15   1   4        576.09        558.63        45.61 o
  16   1   4        487.41        497.11        50.02 o
  17   1   4       2097.58       2242.43       118.83 o
  18   1   4        161.99        155.30        31.25 o
  19   1   4        385.34        419.70        51.23 o
  20   1   4         83.44         72.96        27.74 o
  21   1   4        271.74        296.30        57.15 o
  22   1   4        160.24        160.07        44.16 o
  23   1   4        298.61        289.95        57.02 o
   0   2   4       1358.43       1381.33        49.88 o
   1   2   4        498.47        611.01        83.27 o
   2   2   4        162.04        264.32        55.83 o
   3   2   4       2925.57       3028.60        81.72 o
   4   2   4       3877.95       4114.62       276.11 o
   5   2   4       1688.89       1654.65        68.72 o
   6   2   4         29.97         22.08         8.57 o
   7   2   4        760.26        701.80        27.60 o
   8   2   4       1465.47       1406.98        54.99 o
   9   2   4        941.94        962.12        44.40 o
  10   2   4         82.74         75.90        11.90 o
  11   2   4        241.02        264.66        29.13 o
  12   2   4        416.47        409.06        33.26 o
  13   2   4       1195.06       1226.37        62.08 o
  14   2   4        153.14        157.78        26.02 o
  15   2   4        170.14        152.91        23.78 o
  16   2   4        738.22        787.73        57.01 o
  17   2   4        531.87        535.63        49.45 o
  18   2   4          5.61          1.39         7.35 o
  19   2   4        148.52        140.33        28.23 o
  20   2   4        501.96        479.47        62.29 o
  21   2   4        109.34        101.16        32.45 o
   0   3   4       2042.23       2159.71       123.72 o
   1   3   4         49.59        256.41        78.17 o
   2   3   4        408.34        388.40        22.42 o
   3   3   4        161.19        246.53        34.44 o
   4   3   4       2124.32       2226.22        76.59 o
   5   3   4        849.25       1200.83       163.74 o
   6   3   4        157.02        344.34        70.23 o
   7   3   4        867.46        906.25        58.25 o
   8   3   4       1725.52       1867.66        86.05 o
   9   3   4        183.58        176.08        28.80 o
  10   3   4         37.27         31.10        12.11 o
  11   3   4         50.73         59.32        13.56 o
  12   3   4       1107.41       1028.99        57.35 o
  13   3   4         55.26         39.05        12.14 o
  14   3   4        148.65        116.49        22.16 o
  15   3   4         75.91         65.46        12.92 o
  16   3   4        800.85        748.51        56.74 o
  17   3   4         45.17         29.30        15.16 o
  18   3   4          5.19          0.11         5.74 o
   0   4   4         26.55        138.54        67.94 o
   1   4   4        577.45        575.10        30.94 o
   2   4   4          7.89         29.58        16.84 o
   3   4   4        645.32        595.46        34.40 o
   4   4   4         31.37        179.31        69.64 o
   5   4   4        937.68        877.69        78.09 o
   6   4   4        142.50        127.33        25.65 o
   7   4   4        169.86        142.46        27.03 o
   8   4   4        102.75         43.86        18.46 o
   9   4   4        283.96        291.08        30.81 o
  10   4   4         42.16         20.40        12.68 o
  11   4   4        330.88        322.26        44.76 o
  12   4   4          7.80         -0.57        13.16 o
  13   4   4        296.69        262.46        49.86 o
   2   0   5      17797.64      18135.61       826.30 o
   4   0   5        719.45        731.71        30.95 o
   6   0   5       9458.45       9629.76       416.07 o
   8   0   5       1120.34       1106.08        66.08 o
  10   0   5       7364.57       7725.25       376.82 o
  12   0   5         89.21         79.37        25.99 o
  14   0   5       3647.44       3849.99       266.30 o
  16   0   5        620.14        644.85        69.80 o
  18   0   5       1543.95       1698.22       147.91 o
  20   0   5        177.42        181.87        46.50 o
  22   0   5        942.83       1125.11       140.99 o
   1   1   5       5592.21       5512.21       152.66 o
   2   1   5       4483.30       4849.63       187.27 o
   3   1   5       2254.19       2425.05       248.07 o
   4   1   5          5.37          7.48         2.24 o
   5   1   5       4383.66       4483.39       119.34 o
   6   1   5        403.42        410.22        22.27 o
   7   1   5       7386.43       7405.25       235.13 o
   8   1   5        710.06        701.27        35.89 o
   9   1   5       2837.44       2874.40       103.31 o
  10   1   5       2080.40       2163.13        83.93 o
  11   1   5       2367.10       2391.48        94.65 o
  12   1   5        420.69        428.28        42.08 o
  13   1   5       3511.60       3576.47       158.47 o
  14   1   5       1628.27       1655.30        82.46 o
  15   1   5       1933.60       1984.15        96.26 o
  16   1   5         47.32         44.05        16.80 o
  17   1   5        716.47        695.84        63.09 o
  18   1   5        140.68        138.31        27.23 o
  19   1   5        764.31        790.29        78.93 o
  20   1   5          6.32          8.84         9.27 o
  21   1   5        221.10        206.58        43.28 o
  22   1   5        249.33        234.31        43.42 o
  23   1   5        392.58        406.76        63.85 o
   1   2   5       3140.94       3353.14       125.61 o
   2   2   5       5577.85       6089.13       259.40 o
   3   2   5       1739.00       1729.77        77.29 o
   4   2   5        179.85        179.59        22.40 o
   5   2   5        979.80        989.72        55.08 o
   6   2   5       2138.34       2189.48        79.64 o
   7   2   5       1560.88       1692.35        74.31 o
   8   2   5         54.15         53.63         6.76 o
   9   2   5       1079.05        996.46        43.00 o
  10   2   5       2776.27       2744.14       108.40 o
  11   2   5        734.26        735.07        51.59 o
  12   2   5        692.79        673.10        45.64 o
  13   2   5        443.64        428.54        35.20 o
  14   2   5       1315.01       1306.74        73.98 o
  15   2   5        685.45        666.00        44.75 o
  16   2   5          1.28         -2.96         6.99 o
  17   2   5        239.62        219.95        33.82 o
  18   2   5        511.63        499.48        52.07 o
  19   2   5        239.06        216.32        37.84 o
  20   2   5         10.37          7.65        10.73 o
  21   2   5        267.82        251.63        38.30 o
   1   3   5        361.54        376.50        40.81 o
   2   3   5       1840.80       1729.33        66.90 o
   3   3   5        155.36        163.07        15.97 o
   4   3   5         25.79         32.48         8.48 o
   5   3   5        449.93        610.89       126.06 o
   6   3   5       2653.97       2689.40        87.22 o
   7   3   5         46.13        123.64        60.06 o
   8   3   5        294.94        273.87        20.25 o
   9   3   5         71.83        102.11        27.38 o
  10   3   5       1214.17       1244.49        74.30 o
  11   3   5        140.87        116.48        19.24 o
  12   3   5         42.17         32.55        11.46 o
  13   3   5        244.62        173.26        19.03 o
  14   3   5       1122.37       1078.44        70.19 o
  15   3   5        197.23        171.60        29.92 o
  16   3   5          4.89          1.42        11.76 o
  17   3   5        145.51        152.21        39.46 o
  18   3   5        767.64        912.52        95.71 o
   1   4   5        607.73        547.49        38.77 o
   2   4   5         19.31        201.28        94.96 o
   3   4   5        852.85        731.85        96.97 o
   4   4   5        130.24        570.43        88.34 o
   5   4   5       1053.99        835.92       133.10 o
   6   4   5        131.56        276.47       104.29 o
   7   4   5       1396.79       1243.70        73.94 o
   8   4   5         61.12         15.22        13.47 o
   9   4   5        279.92        261.23        34.89 o
  10   4   5         23.72         17.95        13.03 o
  11   4   5        345.39        310.03        53.60 o
  12   4   5          6.70         15.35        15.29 o
   0   0   6      11947.53      11748.08       700.73 o
   2   0   6       1771.42       1762.61        80.72 o
   4   0   6      11312.17      11543.53       469.63 o
   6   0   6       2120.81       2251.40        97.84 o
   8   0   6       2196.06       2359.21       101.83 o
  10   0   6        147.08        150.20        27.68 o
  12   0   6       4174.05       4323.70       219.89 o
  14   0   6        269.74        273.83        48.54 o
  16   0   6       2952.94       3250.27       236.84 o
  18   0   6         67.25         53.19        38.51 o
  20   0   6        614.52        680.28        91.56 o
  22   0   6         26.40         24.70        22.17 o
   0   1   6       1175.08       1193.54       156.85 o
   1   1   6       2580.27       2602.44        64.72 o
   2   1   6       1731.80       1817.20        43.98 o
   3   1   6       1525.49       1466.00        64.55 o
   4   1   6       1624.56       1578.01        90.10 o
   5   1   6       4796.83       4663.18       125.62 o
   6   1   6         15.29         14.95         5.52 o
   7   1   6       2576.40       2496.58        77.81 o
   8   1   6        291.25        285.06        19.99 o
   9   1   6       1317.47       1241.87        52.49 o
  10   1   6        549.50        524.84        35.24 o
  11   1   6       1834.10       1838.23        90.33 o
  12   1   6        589.51        611.50        42.41 o
  13   1   6       1675.00       1761.08        82.53 o
  14   1   6        237.47        226.34        30.63 o
  15   1   6        235.17        229.14        33.26 o
  16   1   6        131.81        121.62        27.61 o
  17   1   6        560.71        561.57        61.26 o
  18   1   6         29.48         23.02        16.24 o
  19   1   6        503.60        520.93        58.39 o
  20   1   6        226.18        217.35        46.78 o
  21   1   6        504.67        521.29        67.40 o
  22   1   6          2.30         -1.22         5.40 o
   0   2   6       1170.07       2510.92       236.29 o
   1   2   6       1488.35       1578.48        63.43 o
   2   2   6         11.81         17.71        13.37 o
   3   2   6        495.75        579.40       109.93 o
   4   2   6       2289.50       2393.20       151.98 o
   5   2   6       1024.76       1550.48       259.83 o
   6   2   6         32.36         31.73        13.31 o
   7   2   6        332.15        374.64        39.00 o
   8   2   6       3246.17       3210.16       124.87 o
   9   2   6       2471.72       2431.91       100.20 o
  10   2   6        562.23        524.22        28.59 o
  11   2   6       1191.38       1159.05        53.29 o
  12   2   6        264.61        228.37        27.89 o
  13   2   6        132.41        133.68        15.97 o
  14   2   6          7.86          4.86         7.63 o
  15   2   6        235.10        210.23        25.79 o
  16   2   6        871.63        837.65        60.84 o
  17   2   6        460.87        422.19        41.29 o
  18   2   6         17.57         14.79        12.25 o
  19   2   6         66.15         57.01        21.53 o
  20   2   6        281.87        242.24        43.76 o
  21   2   6        232.14        184.41        33.09 o
   0   3   6       1625.99       1608.23        67.37 o
   1   3   6        144.12        165.06        54.13 o
   2   3   6         14.62         70.44        28.33 o
   3   3   6        342.65        523.12        87.75 o
   4   3   6       2144.50       2316.76        95.60 o
   5   3   6        321.28        475.31       143.27 o
   6   3   6        271.99        343.81        51.08 o
   7   3   6        274.26        422.53        58.62 o
   8   3   6       1046.29       1139.45        72.42 o
   9   3   6        186.94        174.58        37.67 o
  10   3   6        122.32        120.57        31.24 o
  11   3   6        178.59        148.19        21.66 o
  12   3   6       1090.46       1054.07        64.47 o
  13   3   6         20.07         28.44        15.87 o
  14   3   6        111.61         87.95        27.35 o
  15   3   6        121.23        105.55        37.22 o
  16   3   6        578.03        658.58        73.94 o
  17   3   6         83.03         77.93        30.47 o
  18   3   6          8.17          4.38        12.63 o
   0   4   6         16.37        249.59       214.38 o
   1   4   6        702.84        756.77       102.84 o
   2   4   6          1.48        141.56        87.56 o
   3   4   6        401.10        354.45        58.04 o
   4   4   6         71.14         41.57        22.74 o
   5   4   6        147.24        115.53        32.60 o
   6   4   6         17.83          8.13         8.30 o
   7   4   6        632.53        527.54        70.24 o
   8   4   6         36.92        174.34        73.33 o
   9   4   6        548.86        533.65        48.98 o
  10   4   6          8.08         10.37         9.38 o
  11   4   6        177.91        148.69        36.44 o
  12   4   6         15.98          0.24         9.67 o
   2   0   7      10975.22      10749.26       541.55 o
   4   0   7       3997.57       4276.15       160.18 o
   6   0   7      12066.15      10838.60      1405.98 o
   8   0   7       1148.38       1287.04        72.98 o
  10   0   7       2645.93       2728.42       146.50 o
  12   0   7        207.96        214.96        32.54 o
  14   0   7       2902.30       3026.58       203.49 o
  16   0   7        231.40        226.02        58.09 o
  18   0   7       2129.17       2512.82       212.19 o
  20   0   7        120.55        132.38        55.97 o
  22   0   7        604.10        660.45       110.23 o
   1   1   7       3736.36       3609.45        94.19 o
   2   1   7       1614.56       1620.69        43.49 o
   3   1   7       4830.33       4920.34       130.97 o
   4   1   7        184.32        212.90        14.85 o
   5   1   7       3123.40       3132.30        92.86 o
   6   1   7         14.39         18.19         6.42 o
   7   1   7       2718.36       2674.76        95.04 o
   8   1   7          1.24          3.23         3.47 o
   9   1   7       1425.29       1485.87        61.81 o
  10   1   7       1422.77       1398.85        61.29 o
  11   1   7       1355.97       1359.48        60.10 o
  12   1   7        185.75        245.49        37.37 o
  13   1   7        656.51        656.23        57.75 o
  14   1   7        479.55        482.26        42.31 o
  15   1   7        659.01        696.06        62.82 o
  16   1   7         40.95         44.32        16.29 o
  17   1   7        611.14        634.27        57.20 o
  18   1   7         71.97         71.66        23.31 o
  19   1   7        467.82        498.80        57.50 o
  20   1   7          0.25         -3.00         7.63 o
  21   1   7        257.08        249.72        45.49 o
  22   1   7         92.41         81.12        30.11 o
   1   2   7        779.69        810.38        39.78 o
   2   2   7       1440.82       1499.60       164.23 o
   3   2   7        630.37        840.75       149.64 o
   4   2   7        117.59        283.59        51.78 o
   5   2   7        415.08        503.30        79.77 o
   6   2   7       1590.50       1653.61        81.66 o
   7   2   7       1371.10       1645.99       159.76 o
   8   2   7        403.56        516.04        59.84 o
   9   2   7       2176.49       2043.39        84.41 o
  10   2   7       1261.97       1184.92        84.67 o
  11   2   7       1473.90       1411.96        72.38 o
  12   2   7        120.07        114.43        15.00 o
  13   2   7        609.05        533.72        42.02 o
  14   2   7       1196.02       1126.81        60.87 o
  15   2   7        351.63        314.52        32.65 o
  16   2   7         13.67          8.20         9.63 o
  17   2   7         59.96         45.62        19.26 o
  18   2   7        379.98        363.30        48.48 o
  19   2   7        337.99        304.70        46.06 o
  20   2   7         28.84         25.87        14.33 o
   1   3   7        163.68        647.58       140.68 o
   2   3   7       1967.19       1932.75       114.16 o
   3   3   7        235.07       1211.07       266.03 o
   4   3   7         12.03         16.95         8.80 o
   5   3   7        329.74        634.28       121.39 o
   6   3   7       3031.49       3144.44       159.05 o
   7   3   7        249.59        378.52        99.13 o
   8   3   7        162.72        140.30        29.00 o
   9   3   7        479.31        470.67        59.67 o
  10   3   7        915.89        937.87        79.18 o
  11   3   7        490.79        606.46       104.68 o
  12   3   7         82.40         87.64        28.92 o
  13   3   7         60.35         44.73        24.16 o
  14   3   7        805.83        925.71        86.71 o
  15   3   7         82.92         57.11        28.53 o
  16   3   7         70.66         58.08        27.72 o
  17   3   7         52.10         39.87        20.44 o
   1   4   7        450.12        569.31        92.90 o
   2   4   7          6.25         38.48        41.46 o
   3   4   7        481.88        583.99       125.96 o
   4   4   7         12.29        187.36        96.35 o
   5   4   7        273.33        332.45        89.58 o
   6   4   7         30.89         26.35        15.59 o
   7   4   7        136.90        121.63        24.42 o
   8   4   7         99.28         67.50        19.28 o
   9   4   7        225.83        193.87        23.22 o
  10   4   7         56.13         25.27        14.94 o
  11   4   7        218.29        199.67        34.65 o
   0   0   8      11083.25      10769.46       650.27 o
   2   0   8        272.44        302.73        22.71 o
   4   0   8       2870.17       2647.08       108.56 o
   6   0   8         92.46         88.17        16.48 o
   8   0   8       5512.34       5430.66       237.78 o
  10   0   8        137.29        183.82        26.49 o
  12   0   8       8063.38       8736.10       511.39 o
  14   0   8        342.66        372.26        49.72 o
  16   0   8       1289.38       1310.83       114.77 o
  18   0   8        110.99        118.72        48.02 o
  20   0   8       1010.19       1060.47       153.03 o
  22   0   8         28.46         30.35        34.05 o
   0   1   8        523.47        515.10        32.67 o
   1   1   8       3423.17       3280.21        99.27 o
   2   1   8         43.22         37.76         6.70 o
   3   1   8       2752.48       2819.16        96.99 o
   4   1   8       3248.71       3649.66       228.47 o
   5   1   8       2588.08       2736.21       105.00 o
   6   1   8        217.46        237.34        26.05 o
   7   1   8       1440.83       1377.73        53.42 o
   8   1   8        600.69        595.79        32.25 o
   9   1   8       3674.71       3663.72       117.99 o
  10   1   8        624.87        609.87        44.13 o
  11   1   8       2539.94       2684.89       100.50 o
  12   1   8        406.34        353.66        28.30 o
  13   1   8       1778.61       1786.34        81.55 o
  14   1   8        159.41        137.78        22.73 o
  15   1   8        800.26        836.35        71.87 o
  16   1   8        248.59        259.43        34.08 o
  17   1   8        477.33        434.47        56.73 o
  18   1   8          0.41         -5.73         7.60 o
  19   1   8        292.63        261.67        46.95 o
  20   1   8        147.92        131.30        31.30 o
  21   1   8        346.16        307.04        55.58 o
  22   1   8          8.91          5.34         9.28 o
   0   2   8       1825.26       1984.46       278.68 o
   1   2   8       1002.29       1083.85       240.47 o
   2   2   8        222.41        856.91       145.84 o
   3   2   8       1482.17       1525.64       188.87 o
   4   2   8       2464.83       2760.07       166.23 o
   5   2   8       1468.67       2433.78       411.88 o
   6   2   8         34.90         25.76        12.53 o
   7   2   8        960.76        950.33        64.27 o
   8   2   8       2335.85       2456.22       128.62 o
   9   2   8        297.18        340.73        38.16 o
  10   2   8         79.53         60.33         9.51 o
  11   2   8        149.52        127.76        18.57 o
  12   2   8        705.30        683.36        44.55 o
  13   2   8        630.81        566.05        46.33 o
  14   2   8         30.77         31.81         9.93 o
  15   2   8        620.32        531.27        48.95 o
  16   2   8       1100.18        996.49        87.62 o
  17   2   8        303.12        270.46        36.93 o
  18   2   8         41.46         41.93        19.58 o
  19   2   8        175.35        147.63        38.76 o
  20   2   8        282.30        247.40        45.14 o
   0   3   8       2389.00       2750.86       305.14 o
   1   3   8        273.27       1140.59       181.45 o
   2   3   8         36.83        152.37        64.53 o
   3   3   8        246.32        335.41        97.40 o
   4   3   8       1594.11       1578.99       112.64 o
   5   3   8        130.46        170.16        65.93 o
   6   3   8         24.22         40.67        17.78 o
   7   3   8         16.30         16.46        11.11 o
   8   3   8       1697.64       1718.68        96.86 o
   9   3   8        281.10        766.19       214.15 o
  10   3   8         36.15         47.14        20.32 o
  11   3   8          8.35         -2.36        11.28 o
  12   3   8        680.24        682.71        75.56 o
  13   3   8         68.09         73.58        29.26 o
  14   3   8         64.77         54.13        26.23 o
  15   3   8        210.49        201.81        57.64 o
  16   3   8        711.15        808.97        94.61 o
   0   4   8          7.91         17.25        35.33 o
   1   4   8        356.79        377.40        83.07 o
   2   4   8          4.04         79.77        49.30 o
   3   4   8        348.25        425.01        60.14 o
   4   4   8          7.43        103.24        58.71 o
   5   4   8        407.47        491.32       118.38 o
   6   4   8         30.33        138.20       131.11 o
   7   4   8        552.54        564.07        63.70 o
   8   4   8         56.87        183.15       134.52 o
   9   4   8        754.29        603.91        74.61 o
  10   4   8         34.24        107.85        58.28 o
   2   0   9       4388.69       4442.54       207.04 o
   4   0   9         32.83         39.82        12.25 o
   6   0   9       3861.82       3765.60       158.40 o
   8   0   9        835.41        784.17        61.13 o
  10   0   9       2582.87       2670.45       140.48 o
  12   0   9       2192.13       2288.85       151.68 o
  14   0   9        126.95        123.70        49.27 o
  16   0   9         33.95         34.66        24.20 o
  18   0   9        951.19       1042.50       129.70 o
  20   0   9         21.72          8.46        20.69 o
  22   0   9        520.00        723.59       141.32 o
   1   1   9       1961.00       1910.96        62.19 o
   2   1   9        513.21        521.22        33.94 o
   3   1   9       1670.81       1656.56        54.78 o
   4   1   9         23.99         25.51         7.16 o
   5   1   9       2595.65       2606.21        79.12 o
   6   1   9        413.71        448.93        27.55 o
   7   1   9       1183.09       1176.60        44.36 o
   8   1   9          9.29          9.09         5.36 o
   9   1   9       1108.65       1050.73        49.45 o
  10   1   9       1789.36       1779.34        82.35 o
  11   1   9        582.32        573.60        40.36 o
  12   1   9        106.18         79.42        16.90 o
  13   1   9        317.89        284.83        39.37 o
  14   1   9        176.40        158.47        30.24 o
  15   1   9        967.97       1110.12        59.68 o
  16   1   9        178.37        222.31        31.59 o
  17   1   9        254.91        247.10        33.69 o
  18   1   9         80.36         70.38        22.69 o
  19   1   9        686.66        760.50        69.31 o
  20   1   9         77.96         73.82        27.11 o
  21   1   9        138.57        109.79        33.54 o
   1   2   9        776.21        714.72        59.35 o
   2   2   9       1729.03       1677.18       160.06 o
   3   2   9        706.87        822.85       149.35 o
   4   2   9        232.37        370.68        72.20 o
   5   2   9        658.40        891.69       132.51 o
   6   2   9       1750.50       1896.19       100.59 o
   7   2   9        454.12        933.82       252.78 o
   8   2   9        275.97        302.48        44.72 o
   9   2   9         95.01        105.27        30.10 o
  10   2   9        708.34        741.34        52.62 o
  11   2   9        413.23        419.05        59.16 o
  12   2   9        120.46         90.41        11.67 o
  13   2   9         97.83         64.48        16.77 o
  14   2   9        529.21        453.60        73.35 o
  15   2   9        807.93        723.75        69.34 o
  16   2   9        102.81         85.23        20.57 o
  17   2   9        267.38        261.60        42.72 o
  18   2   9        208.50        201.98        41.41 o
  19   2   9         67.92         73.22        37.00 o
   1   3   9         11.32        161.09       108.31 o
   2   3   9        844.23        813.72       101.47 o
   3   3   9        165.23        602.33        74.03 o
   4   3   9          0.98         19.63        15.24 o
   5   3   9        115.03        116.64        25.59 o
   6   3   9        927.71        890.09        55.36 o
   7   3   9        157.41        446.00       172.07 o
   8   3   9        144.34        115.93        28.18 o
   9   3   9        403.58        414.66        49.94 o
  10   3   9        524.97        561.78        60.71 o
  11   3   9         32.02         36.49        27.30 o
  12   3   9         97.77         68.85        31.24 o
  13   3   9         78.56         67.14        28.07 o
  14   3   9        490.37        436.01        74.36 o
  15   3   9         19.82         31.82        17.75 o
  16   3   9          6.96          3.56        13.46 o
   1   4   9        407.13        463.88        79.45 o
   2   4   9          1.02        147.67       106.31 o
   3   4   9        518.05        576.29        97.17 o
   4   4   9         16.46         60.01        61.30 o
   5   4   9        371.22        423.05        77.89 o
   6   4   9         16.69        198.39       227.44 o
   7   4   9        530.79        610.59       129.16 o
   8   4   9         43.68        106.16        55.82 o
   9   4   9         60.16         58.96        92.84 o
   0   0  10       5349.77       5079.04       304.14 o
   2   0  10         90.06         58.20        19.64 o
   4   0  10       6105.98       6172.28       273.02 o
   6   0  10        118.47        122.48        22.19 o
   8   0  10       4238.21       4182.26       205.52 o
  10   0  10        200.76        188.22        43.28 o
  12   0  10       6175.66       6549.17       367.02 o
  14   0  10        311.46        303.43        54.32 o
  16   0  10        911.58        942.74       111.20 o
  18   0  10         12.42         10.10        19.42 o
  20   0  10        634.71        738.45       118.68 o
   0   1  10        393.22        353.18        27.95 o
   1   1  10       2398.59       2332.96        81.72 o
   2   1  10          8.18          5.71         3.09 o
   3   1  10       1256.74       1248.55        45.06 o
   4   1  10        616.43        756.52       127.54 o
   5   1  10       1026.12       1070.61        42.06 o
   6   1  10        377.85        524.06        91.88 o
   7   1  10       1989.16       2036.45        77.30 o
   8   1  10        807.68        831.11        36.79 o
   9   1  10       1152.22       1171.81        50.18 o
  10   1  10          7.70          6.81         4.58 o
  11   1  10        642.24        608.71        38.60 o
  12   1  10        289.10        235.83        27.94 o
  13   1  10       2119.76       2159.51        90.28 o
  14   1  10        644.08        627.23        46.50 o
  15   1  10       1694.53       1567.94        86.16 o
  16   1  10        156.06        148.78        38.36 o
  17   1  10        715.57        726.38        73.88 o
  18   1  10         59.50         43.31        20.68 o
  19   1  10        319.28        310.69        46.80 o
  20   1  10        161.25        135.34        31.78 o
   0   2  10       1599.65       1692.65        94.08 o
   1   2  10        806.84       1112.94       377.00 o
   2   2  10         49.83        771.68       135.99 o
   3   2  10       1196.53       1229.49        74.75 o
   4   2  10       1284.29       1768.19       276.62 o
   5   2  10       1749.66       2051.95       186.64 o
   6   2  10        412.91       1347.21       348.26 o
   7   2  10        661.62        709.57        61.68 o
   8   2  10        914.36        986.34        80.80 o
   9   2  10        999.21       1103.99        77.67 o
  10   2  10          5.78          7.64        12.72 o
  11   2  10        237.12        205.98        37.97 o
  12   2  10        598.55        529.60        51.40 o
  13   2  10        351.72        356.98        58.38 o
  14   2  10         27.86         41.53        23.49 o
  15   2  10        184.93        215.66        55.55 o
  16   2  10        720.12        606.11       126.31 o
  17   2  10         92.56         94.32        28.78 o
  18   2  10         84.37         72.48        30.56 o
   1   3  10         82.69        709.40       229.32 o
   2   3  10        123.43        148.04        41.72 o
   3   3  10        114.02        149.09        46.85 o
   4   3  10        733.38        747.67        90.82 o
   5   3  10        185.87        389.49       163.05 o
   6   3  10         24.58         33.78        15.03 o
   7   3  10         30.91         18.36        13.82 o
   8   3  10       2304.83       2185.43       126.38 o
   9   3  10        856.57       1538.38       319.52 o
  10   3  10         80.54        223.59       113.83 o
  11   3  10        141.33         96.50        36.00 o
  12   3  10        805.97        805.22        76.83 o
  13   3  10          0.02         10.70        13.49 o
  14   3  10         24.40         16.06        20.46 o
  15   3  10         40.45         34.16        25.31 o
   0   4  10        114.85         68.53        67.57 o
   1   4  10        472.93        560.67       115.41 o
   2   4  10         37.00        166.87        87.07 o
   3   4  10        322.49        277.05        85.38 o
   4   4  10          1.95         27.00        23.68 o
   5   4  10        371.19        405.10        81.78 o
   6   4  10         10.01         45.01        37.53 o
   7   4  10        207.32        246.84        85.54 o
   2   0  11       5587.27       5658.62       295.74 o
   4   0  11        103.53        101.05        19.44 o
   6   0  11       3527.16       3493.31       166.28 o
   8   0  11        220.60        218.22        32.75 o
  10   0  11       1676.85       1810.94       114.91 o
  12   0  11       1116.82        990.33       113.36 o
  14   0  11        721.52        795.77        69.06 o
  16   0  11         96.52         69.70        32.38 o
  18   0  11       1105.89       1236.55       117.87 o
  20   0  11         79.70         92.39        39.11 o
   1   1  11       1294.21       1334.60        52.39 o
   2   1  11        521.45       1483.25       176.65 o
   3   1  11       2114.77       2083.39        63.31 o
   4   1  11        211.88        234.25        19.24 o
   5   1  11       2404.58       2423.38        79.30 o
   6   1  11        189.48        194.01        18.38 o
   7   1  11        981.09       1013.37        42.37 o
   8   1  11         32.32         27.56         9.22 o
   9   1  11        815.22        725.62        37.56 o
  10   1  11        876.01        791.38        45.37 o
  11   1  11        501.48        499.74        33.54 o
  12   1  11         58.97         52.32        11.48 o
  13   1  11        423.39        428.88        36.37 o
  14   1  11         57.23         50.90        10.29 o
  15   1  11        353.83        300.43        31.81 o
  16   1  11        148.18        132.41        21.49 o
  17   1  11        231.53        216.52        29.53 o
  18   1  11        101.84        100.21        24.64 o
  19   1  11        290.48        257.69        38.90 o
  20   1  11         74.99         62.77        38.46 o
   1   2  11        662.46        659.69        54.38 o
   2   2  11       1119.54       1118.47       199.99 o
   3   2  11        595.45        631.60       138.23 o
   4   2  11         21.21        100.10        65.77 o
   5   2  11        500.84        512.30        81.00 o
   6   2  11       1329.72       1398.50        76.90 o
   7   2  11        647.84       1008.83       183.73 o
   8   2  11        315.97        361.26        64.17 o
   9   2  11        274.40        246.73        38.16 o
  10   2  11        658.63        707.08        68.55 o
  11   2  11        459.07        473.14        62.62 o
  12   2  11         21.00         23.62        17.04 o
  13   2  11        154.79        134.55        40.84 o
  14   2  11        398.59        386.37        48.17 o
  15   2  11        549.85        655.46        89.10 o
  16   2  11        167.57        185.05        49.13 o
  17   2  11        128.62        115.43        40.53 o
  18   2  11        147.83        121.06       104.79 o
   1   3  11        363.17        548.31        83.84 o
   2   3  11       1160.10       1533.15       211.59 o
   3   3  11        103.91        803.90       156.51 o
   4   3  11          3.66         19.21        16.26 o
   5   3  11         96.42         96.02        28.99 o
   6   3  11        878.28        728.89       120.25 o
   7   3  11         16.11        361.37       316.38 o
   8   3  11         48.12         34.79        16.70 o
   9   3  11        188.94        126.66        31.53 o
  10   3  11        360.90        338.03        45.64 o
  11   3  11         31.52         26.87        27.89 o
  12   3  11         24.27         26.99        17.59 o
  13   3  11         91.15         73.94        26.97 o
  14   3  11        386.63        305.16        56.67 o
   1   4  11        189.20        177.51        73.14 o
   2   4  11         18.36         14.09        19.38 o
   3   4  11        175.72        177.06        73.45 o
   4   4  11          7.31         71.62        58.35 o
   0   0  12       2862.56       2718.93       190.40 o
   2   0  12       1748.47       1667.47        80.85 o
   4   0  12        831.58        822.40        68.37 o
   6   0  12        126.95        126.41        23.94 o
   8   0  12       2372.26       2455.06       125.96 o
  10   0  12         88.12         84.92        25.52 o
  12   0  12       2518.94       2623.09       164.38 o
  14   0  12          4.65          5.58        10.06 o
  16   0  12        868.64        890.22       120.38 o
  18   0  12        107.86        106.27        30.07 o
   0   1  12        735.06        802.24       100.93 o
   1   1  12        756.38        726.16        59.07 o
   2   1  12         33.67         92.77        46.16 o
   3   1  12        430.40        571.77        66.17 o
   4   1  12       1432.46       1639.16        74.95 o
   5   1  12       2931.68       3121.30       128.39 o
   6   1  12        401.79        452.19        41.91 o
   7   1  12        342.03        344.83        22.87 o
   8   1  12         82.52         87.84        13.86 o
   9   1  12       1536.60       1500.13        57.46 o
  10   1  12        256.30        252.96        31.08 o
  11   1  12       1010.53        916.63        52.84 o
  12   1  12        139.75        117.56        18.42 o
  13   1  12        800.22        783.59        50.75 o
  14   1  12         39.36         28.01        10.77 o
  15   1  12        169.39        148.63        23.18 o
  16   1  12        198.94        165.07        26.49 o
  17   1  12        228.41        148.45        29.23 o
  18   1  12         21.05         15.17         6.65 o
  19   1  12        137.60         74.03        22.03 o
   0   2  12        519.32        468.18        42.71 o
   1   2  12        204.67        186.18        25.36 o
   2   2  12         44.36         24.83         8.05 o
   3   2  12        310.04        305.34        55.50 o
   4   2  12        770.58        797.38       102.96 o
   5   2  12        501.98        693.27       107.20 o
   6   2  12        125.09        221.07        86.89 o
   7   2  12        695.23        721.01        57.47 o
   8   2  12       1444.88       1492.17       121.85 o
   9   2  12        236.98        673.98       228.15 o
  10   2  12         40.98         40.17        18.61 o
  11   2  12        182.28        162.06        44.43 o
  12   2  12        284.10        242.49        50.85 o
  13   2  12        209.05        169.93        36.30 o
  14   2  12          6.53          3.58        17.02 o
  15   2  12        485.38        434.67        66.08 o
  16   2  12        651.21        630.53        89.14 o
  17   2  12        128.34         79.63        56.49 o
   1   3  12         13.38        273.99        88.50 o
   2   3  12          5.50         14.91        51.66 o
   3   3  12        128.37        246.20        76.55 o
   4   3  12        762.04        697.32       116.57 o
   5   3  12         46.60        431.14       178.69 o
   6   3  12         31.46         42.05        19.10 o
   7   3  12          7.05         -0.84         8.99 o
   8   3  12        610.35        521.81       105.56 o
   9   3  12         49.40        210.74       110.32 o
  10   3  12          9.93          6.77        10.14 o
  11   3  12          2.89         -6.03         9.22 o
  12   3  12        418.61        347.60        64.48 o
   2   0  13       6343.45       6585.45       293.86 o
   4   0  13       1713.98       1652.03        99.89 o
   6   0  13       2247.68       2354.02       139.39 o
   8   0  13         68.31         73.68        23.47 o
  10   0  13       1286.52       1315.64       123.99 o
  12   0  13        168.98        155.57        34.24 o
  14   0  13        958.36        960.28        91.44 o
  16   0  13          2.50          3.22         9.05 o
  18   0  13        957.06        969.14       147.66 o
   1   1  13       2752.28       2890.72       114.15 o
   2   1  13        721.35        908.43       125.26 o
   3   1  13       1057.62       1151.05        61.80 o
   4   1  13        386.77        686.36       186.47 o
   5   1  13       1453.12       1416.55        55.00 o
   6   1  13        185.23        759.56       220.74 o
   7   1  13        679.55        733.95        38.55 o
   8   1  13         22.87         23.13         7.79 o
   9   1  13        593.18        565.30        32.54 o
  10   1  13        318.11        260.12        21.84 o
  11   1  13        560.18        542.42        37.22 o
  12   1  13          9.71          2.11         5.36 o
  13   1  13        554.94        514.24        39.17 o
  14   1  13        207.81        165.64        25.08 o
  15   1  13        327.30        288.98        26.32 o
  16   1  13         25.10         18.14         9.25 o
  17   1  13        167.97        105.84        17.66 o
  18   1  13         70.10         55.83        23.88 o
   1   2  13        121.36        218.18       179.49 o
   2   2  13       1477.66       1106.09       226.81 o
   3   2  13        687.01        526.97        92.29 o
   4   2  13          0.23         25.35        10.00 o
   5   2  13        310.34        324.97        69.25 o
   6   2  13        714.79        691.61        72.95 o
   7   2  13        548.56        657.33       116.63 o
   8   2  13         79.30        156.48        76.79 o
   9   2  13        625.31        539.25        63.50 o
  10   2  13        519.18        585.94        95.68 o
  11   2  13        349.88        336.98        53.90 o
  12   2  13          1.08         12.49        14.10 o
  13   2  13        120.44         98.80        36.51 o
  14   2  13        514.57        515.34        82.97 o
  15   2  13        160.85        136.79        34.91 o
   2   3  13        674.04        910.52       304.78 o
   3   3  13         80.59         73.90        45.56 o
   4   3  13         11.22         49.33        32.90 o
   5   3  13        138.76        171.57        58.28 o
   6   3  13       1040.94        852.58       178.92 o
   7   3  13         69.00        634.28       233.00 o
   8   3  13          1.17          2.40        10.99 o
   9   3  13        129.20         84.51        28.26 o
  10   3  13        261.97        210.27        40.08 o
  11   3  13         99.26         85.99        30.31 o
   0   0  14       1330.45       1319.62       116.63 o
   2   0  14        647.13        626.92        57.86 o
   4   0  14       2578.86       2679.53       152.74 o
   6   0  14        238.72        182.73        36.99 o
   8   0  14        990.52       1076.17        99.44 o
  10   0  14         92.19         79.82        24.58 o
  12   0  14        974.56        990.19        94.61 o
  14   0  14        113.94         97.64        30.88 o
  16   0  14        641.20        684.26        68.15 o
   0   1  14        972.67       1024.74       132.16 o
   1   1  14        645.26        690.68        41.04 o
   2   1  14        393.93        442.14        62.50 o
   3   1  14         44.14         87.19        20.37 o
   4   1  14        187.07        225.02        19.90 o
   5   1  14        809.71        828.51        44.39 o
   6   1  14         29.49        211.72        82.33 o
   7   1  14        518.40        533.15        33.87 o
   8   1  14        281.58        297.64        26.74 o
   9   1  14        517.76        530.78        37.95 o
  10   1  14         16.94         10.29         6.75 o
  11   1  14        448.62        403.27        31.60 o
  12   1  14         88.91         65.74        14.54 o
  13   1  14        489.88        446.57        37.10 o
  14   1  14         63.31         46.58        12.26 o
  15   1  14        100.38         82.64        30.09 o
  16   1  14         32.07         23.93        23.71 o
   0   2  14         19.59         19.16         6.50 o
   1   2  14        474.67        405.88        63.20 o
   2   2  14        328.02        210.47        93.45 o
   3   2  14        271.58        279.67        68.13 o
   4   2  14        428.02        460.81        92.94 o
   5   2  14        325.05        360.66        92.24 o
   6   2  14         36.98         66.84        25.66 o
   7   2  14         54.02         45.23        19.79 o
   8   2  14        593.05        512.56        68.86 o
   9   2  14        543.91        506.56        64.54 o
  10   2  14         43.76         40.19        21.79 o
  11   2  14        239.74        202.51        41.35 o
  12   2  14        116.72         87.14        34.70 o
  13   2  14         65.79         60.32        31.81 o
  14   2  14         27.54         33.50        25.28 o
   2   3  14          3.12         16.97        61.00 o
   3   3  14         68.61         59.91        42.78 o
   4   3  14        512.36        670.58       114.74 o
   5   3  14        154.34        382.36       140.91 o
   6   3  14         47.62         39.21        31.95 o
   7   3  14         80.89         57.75        56.87 o
   8   3  14        329.29        304.78        62.38 o
   9   3  14         62.71         43.20        23.80 o
   2   0  15       1326.36       1445.97        98.36 o
   4   0  15        147.20        119.15        28.01 o
   6   0  15       3559.81       3696.50       222.32 o
   8   0  15         28.20         29.19        13.82 o
  10   0  15        854.97        870.93        81.23 o
  12   0  15          5.65         10.37        13.77 o
  14   0  15        706.05        783.33        85.34 o
  16   0  15         28.38         33.70        19.70 o
   1   1  15       1104.48       1182.22        47.17 o
   2   1  15        564.37        778.70       129.26 o
   3   1  15        558.74        596.53        36.56 o
   4   1  15         45.03         35.22        10.47 o
   5   1  15       1010.69       1011.66        53.57 o
   6   1  15         75.86        343.79       108.43 o
   7   1  15        422.17        421.43        30.56 o
   8   1  15         17.87         25.98        12.92 o
   9   1  15        631.46        603.19        38.14 o
  10   1  15        171.77        163.71        22.94 o
  11   1  15        339.62        316.88        31.43 o
  12   1  15         37.69         21.31         8.83 o
  13   1  15        282.75        277.30        42.65 o
  14   1  15        165.26        150.44        42.60 o
  15   1  15        330.52        291.77        67.12 o
   1   2  15       1224.60       1060.21       210.81 o
   2   2  15       1340.70       1289.12       287.31 o
   3   2  15        155.93       1176.41       480.74 o
   4   2  15          0.49         27.15        19.74 o
   5   2  15        200.95        144.37        26.51 o
   6   2  15        309.20        303.66        37.94 o
   7   2  15        124.07        180.87        52.50 o
   8   2  15          1.01         15.96        16.68 o
   9   2  15         59.67         38.27        16.74 o
  10   2  15        244.87        179.87        41.38 o
  11   2  15        187.72        155.69        42.93 o
  12   2  15          8.38          8.02        15.57 o
   2   3  15        384.26        571.84       267.39 o
   3   3  15         94.86        117.16        78.75 o
   4   3  15         63.85         76.42        44.90 o
   5   3  15         59.40         67.69        36.49 o
   6   3  15        475.75        384.88       107.25 o
   0   0  16       1237.46       1378.82       199.92 o
   2   0  16        200.73        201.47        36.24 o
   4   0  16        480.79        528.14        47.83 o
   6   0  16        116.65         86.63        25.97 o
   8   0  16        808.23        848.28        78.70 o
  10   0  16         17.38         10.12        11.24 o
  12   0  16       1064.76       1121.81       102.24 o
  14   0  16         19.31         28.60        18.86 o
   0   1  16          8.12         16.12        19.50 o
   1   1  16        676.73        663.78        37.53 o
   2   1  16         37.11         44.54        13.49 o
   3   1  16        559.59        594.73        35.90 o
   4   1  16        237.96        290.73        51.16 o
   5   1  16        342.17        355.09        29.98 o
   6   1  16         27.29         18.44         8.03 o
   7   1  16        118.93        108.10        17.11 o
   8   1  16        404.36        424.46        34.08 o
   9   1  16        705.32        722.96        42.05 o
  10   1  16          7.69          5.75         9.51 o
  11   1  16        188.10        151.84        37.61 o
  12   1  16         82.40         66.56        33.85 o
  13   1  16        169.73        143.99        42.41 o
  14   1  16          7.25         -2.23         9.28 o
   0   2  16        412.93        532.76       154.25 o
   1   2  16         63.48        101.57        34.86 o
   2   2  16         34.74         62.02        21.76 o
   3   2  16        274.66        332.58        71.65 o
   4   2  16        525.41        636.05        65.06 o
   5   2  16        164.94        386.12       125.07 o
   6   2  16          3.23         -1.01         8.00 o
   7   2  16        118.73         77.86        25.91 o
   8   2  16        289.25        244.74        33.50 o
   9   2  16        125.20        115.80        35.85 o
  10   2  16         14.50         13.33        11.21 o
  11   2  16        159.38         88.67        34.73 o
   2   0  17        855.24        925.93        82.87 o
   4   0  17        105.15         76.64        25.15 o
   6   0  17        848.40        947.95        82.72 o
   8   0  17         32.49         34.20        19.55 o
  10   0  17        485.06        539.08        64.65 o
  12   0  17          3.33          5.21         9.91 o
   1   1  17        409.42        392.91        31.92 o
   2   1  17        124.10        146.36        19.76 o
   3   1  17        217.51        231.76        25.73 o
   4   1  17         54.72         54.65        15.48 o
   5   1  17        397.81        395.02        33.54 o
   6   1  17        120.01        132.50        22.72 o
   7   1  17        402.31        413.63        29.73 o
   8   1  17         32.48         19.22        18.26 o
   9   1  17        132.30        107.33        31.00 o
  10   1  17         25.02         12.87        17.63 o
  11   1  17        121.31         92.08        38.43 o
  12   1  17         39.42         41.87        25.89 o
   1   2  17        148.72        187.01        70.64 o
   2   2  17        170.75        246.71        54.98 o
   3   2  17        335.20        260.42        87.52 o
   4   2  17         21.61         49.27        32.23 o
   5   2  17        103.45         87.93        46.66 o
   6   2  17        155.77        149.95        35.42 o
   7   2  17         88.98         84.48        29.61 o
   8   2  17         23.81         16.98        19.88 o
   0   0  18       1517.53       1690.04       137.61 o
   2   0  18         14.25         10.42        11.49 o
   4   0  18        856.32        954.16        89.11 o
   6   0  18         23.43         22.54        18.93 o
   8   0  18        802.55        824.79        91.09 o
  10   0  18         64.59         71.05        25.74 o
   0   1  18        303.56        379.40        46.66 o
   1   1  18        520.27        629.64        51.23 o
   2   1  18        155.12        164.84        35.96 o
   3   1  18        200.05        195.72        22.84 o
   4   1  18         58.35         55.83        12.12 o
   5   1  18        368.38        347.75        40.40 o
   6   1  18          3.90         -1.76         7.94 o
   7   1  18        207.48        141.77        36.38 o
   8   1  18         56.64         32.77        18.54 o
   9   1  18        277.36        192.70        44.55 o
   0   2  18        198.57        306.81        90.08 o
   1   2  18        124.68        169.74        69.64 o
   2   2  18         32.20         69.66        39.64 o
   3   2  18        193.93        271.57        61.73 o
   4   2  18        368.43        320.50       110.98 o
   2   0  19        230.59        237.10        38.27 o
   4   0  19          7.66         -3.53         8.85 o
   6   0  19        592.13        663.18        73.86 o
   8   0  19          4.70         -3.63        14.46 o
   1   1  19          6.96          7.07         6.49 o
   2   1  19        215.36        233.95        27.36 o
   3   1  19        254.54        199.75        35.13 o
   4   1  19          0.39          7.48        10.57 o
   5   1  19        147.40        117.33        27.76 o
   6   1  19         20.74         25.64        20.66 o
   0   0  20       2225.41       2706.30       248.20 o
   2   0  20         51.47         34.60        15.66 o
                                                
